# Supplementary material for: 9-Phenyl-4,5-diaza-9H-fluoren-9-ol monohydrate
Source: Acta Crystallogr Sect E Struct Rep Online. 2012 May 19;68(Pt 6):o1817. doi: 10.1107/S1600536812021940 (PMC3379391; doi:10.1107/S1600536812021940)
Supplement: Supplementary file 1 [file e-68-o1817-sup1.cif]

##############################################################################
#                                                                            #
# This CIF contains the data in a paper accepted for publication in          #
# Acta Crystallographica Section E. It conforms to the requirements of       #
# Notes for Authors for Acta Crystallographica Section E, and has been       #
# peer reviewed under the auspices of the IUCr Commission on Journals.       #
#                                                                            #
# Full details of the Crystallographic Information File format               #
# are given in the paper "The Crystallographic Information File (CIF):       #
# a New Standard Archive File for Crystallography" by S. R. Hall, F. H.      #
# Allen and I. D. Brown [Acta Cryst. (1991), A47, 655-685].                  #
#                                                                            #
# The current version of the core CIF dictionary is obtainable from          #
# ftp://ftp.iucr.org/pub/cif_core.dic.                                       #
#                                                                            #
# Software is freely available for graphical display of the structure(s)     #
# in this CIF. For information consult the CIF software page                 #
# http://www.iucr.org/resources/cif/software.                                #
#                                                                            #
# This file may be used for bona fide research purposes within the           #
# scientific community so long as proper attribution is given to the journal # 
# article from which it was obtained.                                        #
#                                                                            #
##############################################################################
data_global
_audit_creation_method     'SHELXL-97'
_journal_data_validation_number     ?
_journal_date_recd_electronic     2012-03-30
_journal_date_accepted     2012-05-15
_journal_name_full     'Acta Crystallographica, Section E'
_journal_year     2012
_journal_volume     68
_journal_issue      6
_journal_page_first     o1817
_journal_page_last     o1817
_journal_paper_category     QO
_journal_paper_doi     10.1107/S1600536812021940
_journal_coeditor_code     EZ2292
_publ_contact_author_name     'Guo-Jie Yin'
_publ_contact_author_address
;
Department of Environment Engineering and Chemistry
Luoyang Institute of Science and Technology
471023 Luoyang
People's Republic of China
;
_publ_contact_author_email     'yinguojie000000@yahoo.com.cn'
_publ_contact_author_fax     '86 0379 65928271'
_publ_contact_author_phone     '86 0379 65599920'
_publ_section_title
;
9-Phenyl-4,5-diaza-9<i>H</i>-fluoren-9-ol monohydrate
;
loop_
    _publ_author_name
    _publ_author_footnote
    _publ_author_address
    'Guo-Jie Yin' ?
;
Department of Environment Engineering and Chemistry
Luoyang Institute of Science and Technology
471023 Luoyang
People's Republic of China
;
    'Gang-Bin Yang' ?
;
Department of Environment Engineering and Chemistry
Luoyang Institute of Science and Technology
471023 Luoyang
People's Republic of China
;
    'Shi-Min Wang' ?
;
Chemistry Department
Zhengzhou University
450052 Zhengzhou
People's Republic of China
;
data_I
_audit_creation_method     SHELXL-97
_chemical_name_systematic
;
9-Phenyl-4,5-diaza-9<i>H</i>-fluoren-9-ol monohydrate
;
_chemical_name_common     ?
_chemical_formula_moiety     'C17 H12 N2 O, H2 O'
_chemical_formula_sum     'C17 H14 N2 O2'
_chemical_formula_iupac     'C17 H12 N2 O, H2 O'
_chemical_formula_weight     278.30
_chemical_melting_point     ?
_symmetry_cell_setting     triclinic
_symmetry_space_group_name_H-M     'P -1'
loop_
    _symmetry_equiv_pos_as_xyz
    'x, y, z'
    '-x, -y, -z'
_cell_length_a     8.8703(13)
_cell_length_b     9.1691(18)
_cell_length_c     18.643(3)
_cell_angle_alpha     86.745(14)
_cell_angle_beta     86.943(12)
_cell_angle_gamma     67.798(16)
_cell_volume     1400.8(4)
_cell_formula_units_Z     4
_cell_measurement_reflns_used     ?
_cell_measurement_theta_min     0.848
_cell_measurement_theta_max     0.871
_cell_measurement_temperature     291(2)
_exptl_crystal_description     prismatic
_exptl_crystal_colour     colorless
_exptl_crystal_size_max     0.24
_exptl_crystal_size_mid     0.22
_exptl_crystal_size_min     0.20
_exptl_crystal_density_diffrn     1.320
_exptl_crystal_density_meas     ?
_exptl_crystal_density_method     'not measured'
_exptl_crystal_F_000     584
_exptl_absorpt_coefficient_mu     0.711
_exptl_absorpt_correction_type     multi-scan
_exptl_absorpt_process_details     '(SADABS; Sheldrick, 2004)'
_exptl_absorpt_correction_T_min     0.8478
_exptl_absorpt_correction_T_max     0.8708
_exptl_special_details
;
;
_diffrn_ambient_temperature     291(2)
_diffrn_radiation_type     CuK\a
_diffrn_radiation_wavelength     1.54184
_diffrn_radiation_source     'fine-focus sealed tube'
_diffrn_radiation_monochromator     graphite
_diffrn_measurement_device_type     'Bruker SMART CCD area-detector'
_diffrn_measurement_method     'phi and omega scans'
_diffrn_detector_area_resol_mean     ?
_diffrn_reflns_number     10727
_diffrn_reflns_av_R_equivalents     0.0343
_diffrn_reflns_av_sigmaI/netI     0.0399
_diffrn_reflns_theta_min     4.75
_diffrn_reflns_theta_max     66.60
_diffrn_reflns_theta_full     66.60
_diffrn_measured_fraction_theta_max     0.990
_diffrn_measured_fraction_theta_full     0.990
_diffrn_reflns_limit_h_min     -10
_diffrn_reflns_limit_h_max     10
_diffrn_reflns_limit_k_min     -10
_diffrn_reflns_limit_k_max     9
_diffrn_reflns_limit_l_min     -22
_diffrn_reflns_limit_l_max     20
_diffrn_standards_number     0
_diffrn_standards_interval_count     ?
_diffrn_standards_interval_time     ?
_diffrn_standards_decay_%     ?
_refine_special_details
;
Refinement of <i>F</i>^2^ against ALL reflections. The weighted <i>R</i>-factor
<i>wR</i> and goodness of fit <i>S</i> are based on <i>F</i>^2^, conventional
<i>R</i>-factors <i>R</i> are based on <i>F</i>, with <i>F</i> set to zero for
negative <i>F</i>^2^. The threshold expression of <i>F</i>^2^ >
\s(<i>F</i>^2^) is used only for calculating <i>R</i>-factors(gt) <i>etc</i>.
and is not relevant to the choice of reflections for refinement.
<i>R</i>-factors based on <i>F</i>^2^ are statistically about twice as large
as those based on <i>F</i>, and <i>R</i>- factors based on ALL data will be
even larger.
;
_reflns_number_total     4893
_reflns_number_gt     3755
_reflns_threshold_expression     I>2sigma(I)
_refine_ls_structure_factor_coef     Fsqd
_refine_ls_matrix_type     full
_refine_ls_R_factor_all     0.0675
_refine_ls_R_factor_gt     0.0517
_refine_ls_wR_factor_gt     0.1360
_refine_ls_wR_factor_ref     0.1514
_refine_ls_goodness_of_fit_ref     1.039
_refine_ls_restrained_S_all     1.039
_refine_ls_number_reflns     4893
_refine_ls_number_parameters     375
_refine_ls_number_restraints     0
_refine_ls_hydrogen_treatment     constr
_refine_ls_weighting_scheme     calc
_refine_ls_weighting_details
         'calc w=1/[\s^2^(Fo^2^)+(0.0787P)^2^+0.1650P] where P=(Fo^2^+2Fc^2^)/3'
_atom_sites_solution_hydrogens     geom
_atom_sites_solution_primary     direct
_atom_sites_solution_secondary     difmap
_refine_ls_shift/su_max     0.000
_refine_ls_shift/su_mean     0.000
_refine_diff_density_max     0.629
_refine_diff_density_min     -0.370
_refine_ls_extinction_method     none
_refine_ls_extinction_coef     ?
loop_
    _atom_type_symbol
    _atom_type_description
    _atom_type_scat_dispersion_real
    _atom_type_scat_dispersion_imag
    _atom_type_scat_source
    'C' 'C' 0.0181 0.0091
                         'International Tables Vol C Tables 4.2.6.8 and 6.1.1.4'
    'H' 'H' 0.0000 0.0000
                         'International Tables Vol C Tables 4.2.6.8 and 6.1.1.4'
    'N' 'N' 0.0311 0.0180
                         'International Tables Vol C Tables 4.2.6.8 and 6.1.1.4'
    'O' 'O' 0.0492 0.0322
                         'International Tables Vol C Tables 4.2.6.8 and 6.1.1.4'
_computing_data_collection     'SMART (Bruker, 2007)'
_computing_cell_refinement     'SAINT (Bruker, 2007)'
_computing_data_reduction     'SAINT (Bruker, 2007)'
_computing_structure_solution     'SHELXS97 (Sheldrick, 2008)'
_computing_structure_refinement     'SHELXL97 (Sheldrick, 2008)'
_computing_molecular_graphics     'SHELXTL (Sheldrick, 2008)'
_computing_publication_material     'SHELXTL (Sheldrick, 2008)'
loop_
    _atom_site_type_symbol
    _atom_site_label
    _atom_site_fract_x
    _atom_site_fract_y
    _atom_site_fract_z
    _atom_site_U_iso_or_equiv
    _atom_site_adp_type
    _atom_site_calc_flag
    _atom_site_refinement_flags
    _atom_site_occupancy
    _atom_site_symmetry_multiplicity
    _atom_site_disorder_assembly
    _atom_site_disorder_group
    O O1 0.57816(17) 0.33453(18) 0.42450(9) 0.0548(4) Uani d . 1 1 . .
    H H1A 0.5908 0.2525 0.4479 0.082 Uiso calc R 1 1 . .
    O O3 0.2007(2) 0.3172(2) 0.04084(9) 0.0590(4) Uani d . 1 1 . .
    H H3A 0.1708 0.2943 0.0037 0.089 Uiso calc R 1 1 . .
    N N4 -0.1757(2) 0.0898(2) 0.10802(11) 0.0527(4) Uani d . 1 1 . .
    N N1 1.1101(2) -0.0146(2) 0.37662(12) 0.0560(5) Uani d . 1 1 . .
    C C12 0.7024(2) 0.4852(2) 0.35363(12) 0.0469(5) Uani d . 1 1 . .
    N N2 1.1083(2) 0.1802(2) 0.50497(11) 0.0550(5) Uani d . 1 1 . .
    C C6 0.9881(2) 0.2098(2) 0.45896(12) 0.0470(5) Uani d . 1 1 . .
    C C5 0.9891(2) 0.1169(2) 0.39702(12) 0.0465(5) Uani d . 1 1 . .
    N N3 0.1634(2) -0.1697(2) 0.07988(11) 0.0535(4) Uani d . 1 1 . .
    C C22 0.1298(2) -0.0174(2) 0.08946(11) 0.0461(5) Uani d . 1 1 . .
    C C11 0.7318(2) 0.3365(2) 0.40160(12) 0.0466(5) Uani d . 1 1 . .
    C C4 0.8405(2) 0.1867(2) 0.36401(12) 0.0477(5) Uani d . 1 1 . .
    C C24 -0.0120(2) 0.2490(2) 0.10714(11) 0.0452(4) Uani d . 1 1 . .
    C C23 -0.0324(2) 0.1074(2) 0.10219(11) 0.0451(4) Uani d . 1 1 . .
    C C7 0.8388(2) 0.3341(2) 0.46360(11) 0.0453(4) Uani d . 1 1 . .
    C C28 0.1679(2) 0.2274(2) 0.09947(12) 0.0474(5) Uani d . 1 1 . .
    C C27 -0.3054(3) 0.2230(3) 0.11991(14) 0.0596(6) Uani d . 1 1 . .
    H H27 -0.4074 0.2162 0.1250 0.071 Uiso calc R 1 1 . .
    C C21 0.2462(2) 0.0511(2) 0.08844(11) 0.0469(5) Uani d . 1 1 . .
    C C25 -0.1472(3) 0.3845(3) 0.11780(14) 0.0561(5) Uani d . 1 1 . .
    H H25 -0.1385 0.4820 0.1201 0.067 Uiso calc R 1 1 . .
    C C29 0.2253(2) 0.2752(2) 0.16648(12) 0.0476(5) Uani d . 1 1 . .
    C C10 1.0747(3) 0.2791(3) 0.55871(13) 0.0596(6) Uani d . 1 1 . .
    H H10 1.1552 0.2628 0.5917 0.072 Uiso calc R 1 1 . .
    C C3 0.8106(3) 0.1166(3) 0.30651(13) 0.0575(5) Uani d . 1 1 . .
    H H3 0.7123 0.1595 0.2832 0.069 Uiso calc R 1 1 . .
    C C17 0.5615(3) 0.6152(3) 0.36287(18) 0.0709(7) Uani d . 1 1 . .
    H H17 0.4828 0.6115 0.3972 0.085 Uiso calc R 1 1 . .
    C C1 1.0770(3) -0.0803(3) 0.32010(15) 0.0611(6) Uani d . 1 1 . .
    H H1 1.1571 -0.1726 0.3038 0.073 Uiso calc R 1 1 . .
    C C30 0.2676(3) 0.1754(3) 0.22721(15) 0.0665(6) Uani d . 1 1 . .
    H H30 0.2599 0.0770 0.2274 0.080 Uiso calc R 1 1 . .
    C C20 0.4076(3) -0.0435(3) 0.07687(14) 0.0579(6) Uani d . 1 1 . .
    H H20 0.4888 -0.0024 0.0767 0.069 Uiso calc R 1 1 . .
    C C13 0.8185(3) 0.4965(3) 0.30300(13) 0.0585(5) Uani d . 1 1 . .
    H H13 0.9151 0.4098 0.2965 0.070 Uiso calc R 1 1 . .
    C C9 0.9288(3) 0.4035(3) 0.56844(13) 0.0607(6) Uani d . 1 1 . .
    H H9 0.9124 0.4673 0.6075 0.073 Uiso calc R 1 1 . .
    C C26 -0.2968(3) 0.3690(3) 0.12501(15) 0.0625(6) Uani d . 1 1 . .
    H H26 -0.3911 0.4569 0.1333 0.075 Uiso calc R 1 1 . .
    C C8 0.8065(3) 0.4337(3) 0.52010(13) 0.0539(5) Uani d . 1 1 . .
    H H8 0.7070 0.5173 0.5254 0.065 Uiso calc R 1 1 . .
    C C34 0.2348(3) 0.4217(3) 0.16785(15) 0.0620(6) Uani d . 1 1 . .
    H H34 0.2041 0.4912 0.1282 0.074 Uiso calc R 1 1 . .
    C C16 0.5362(3) 0.7527(3) 0.3209(2) 0.0881(10) Uani d . 1 1 . .
    H H16 0.4397 0.8395 0.3272 0.106 Uiso calc R 1 1 . .
    C C2 0.9330(3) -0.0211(3) 0.28446(14) 0.0623(6) Uani d . 1 1 . .
    H H2 0.9180 -0.0732 0.2457 0.075 Uiso calc R 1 1 . .
    C C32 0.3354(3) 0.3644(4) 0.28715(16) 0.0728(8) Uani d . 1 1 . .
    H H32 0.3758 0.3932 0.3268 0.087 Uiso calc R 1 1 . .
    C C31 0.3208(4) 0.2207(4) 0.28722(16) 0.0765(8) Uani d . 1 1 . .
    H H31 0.3469 0.1536 0.3279 0.092 Uiso calc R 1 1 . .
    C C18 0.3210(3) -0.2570(3) 0.06740(15) 0.0625(6) Uani d . 1 1 . .
    H H18 0.3487 -0.3634 0.0594 0.075 Uiso calc R 1 1 . .
    C C14 0.7941(4) 0.6334(3) 0.26199(14) 0.0682(7) Uani d . 1 1 . .
    H H14 0.8739 0.6386 0.2287 0.082 Uiso calc R 1 1 . .
    C C33 0.2895(4) 0.4657(3) 0.22770(18) 0.0739(7) Uani d . 1 1 . .
    H H33 0.2956 0.5647 0.2280 0.089 Uiso calc R 1 1 . .
    C C19 0.4451(3) -0.2013(3) 0.06554(16) 0.0674(7) Uani d . 1 1 . .
    H H19 0.5525 -0.2686 0.0568 0.081 Uiso calc R 1 1 . .
    C C15 0.65056(16) 0.76264(14) 0.27072(8) 0.0752(8) Uani d . 1 1 . .
    H H15 0.6320 0.8548 0.2429 0.090 Uiso calc R 1 1 . .
    O O4 0.12630(16) 0.23352(14) 0.91460(8) 0.0639(4) Uani d R 1 1 . .
    H H4A 0.1958 0.1556 0.8933 0.077 Uiso d R 1 1 . .
    H H4B 0.0329 0.2298 0.9103 0.077 Uiso d R 1 1 . .
    O O2 0.61191(16) 0.08322(14) 0.51118(8) 0.1338(13) Uani d R 1 1 . .
    H H2A 0.5490 0.0608 0.5420 0.161 Uiso d R 1 1 . .
    H H2B 0.7032 0.0086 0.5039 0.161 Uiso d R 1 1 . .
loop_
    _atom_site_aniso_label
    _atom_site_aniso_U_11
    _atom_site_aniso_U_22
    _atom_site_aniso_U_33
    _atom_site_aniso_U_12
    _atom_site_aniso_U_13
    _atom_site_aniso_U_23
    O1 0.0393(7) 0.0561(8) 0.0680(10) -0.0176(6) -0.0035(7) 0.0057(7)
    O3 0.0694(10) 0.0672(10) 0.0527(9) -0.0409(8) -0.0022(8) 0.0071(7)
    N4 0.0444(9) 0.0561(10) 0.0614(11) -0.0231(8) -0.0028(8) -0.0020(8)
    N1 0.0481(9) 0.0473(9) 0.0674(12) -0.0126(8) 0.0029(8) -0.0026(9)
    C12 0.0439(10) 0.0470(10) 0.0501(11) -0.0167(8) -0.0089(8) -0.0005(9)
    N2 0.0476(9) 0.0579(10) 0.0601(11) -0.0207(8) -0.0108(8) 0.0064(9)
    C6 0.0425(10) 0.0480(10) 0.0508(11) -0.0183(8) -0.0047(8) 0.0058(9)
    C5 0.0424(10) 0.0432(10) 0.0535(12) -0.0163(8) -0.0005(8) 0.0030(9)
    N3 0.0522(10) 0.0471(9) 0.0624(11) -0.0207(8) 0.0016(8) -0.0012(8)
    C22 0.0451(10) 0.0487(11) 0.0449(11) -0.0187(9) -0.0006(8) 0.0019(8)
    C11 0.0377(9) 0.0475(10) 0.0526(12) -0.0136(8) -0.0040(8) -0.0006(9)
    C4 0.0460(10) 0.0446(10) 0.0527(12) -0.0178(8) -0.0004(9) 0.0011(9)
    C24 0.0442(10) 0.0497(11) 0.0440(10) -0.0203(8) -0.0068(8) 0.0047(8)
    C23 0.0445(10) 0.0505(11) 0.0425(10) -0.0207(8) -0.0029(8) 0.0020(8)
    C7 0.0412(10) 0.0481(10) 0.0468(11) -0.0176(8) -0.0009(8) 0.0022(8)
    C28 0.0463(10) 0.0510(11) 0.0500(11) -0.0245(9) -0.0021(8) 0.0027(9)
    C27 0.0399(10) 0.0682(14) 0.0724(16) -0.0220(10) -0.0043(10) -0.0030(12)
    C21 0.0462(10) 0.0528(11) 0.0443(11) -0.0219(9) 0.0009(8) -0.0003(9)
    C25 0.0556(12) 0.0486(11) 0.0644(14) -0.0194(10) -0.0081(10) -0.0005(10)
    C29 0.0393(9) 0.0532(11) 0.0536(12) -0.0213(8) 0.0005(8) -0.0023(9)
    C10 0.0610(13) 0.0718(15) 0.0536(13) -0.0333(12) -0.0128(10) 0.0058(11)
    C3 0.0611(13) 0.0555(12) 0.0587(14) -0.0242(10) -0.0104(10) -0.0001(10)
    C17 0.0443(11) 0.0556(13) 0.106(2) -0.0134(10) 0.0038(12) 0.0110(13)
    C1 0.0630(13) 0.0463(11) 0.0705(15) -0.0170(10) 0.0095(11) -0.0099(11)
    C30 0.0804(17) 0.0634(14) 0.0623(15) -0.0338(13) -0.0138(13) 0.0038(12)
    C20 0.0456(11) 0.0644(13) 0.0646(14) -0.0232(10) 0.0043(10) 0.0019(11)
    C13 0.0656(13) 0.0520(12) 0.0546(13) -0.0190(10) 0.0051(10) -0.0052(10)
    C9 0.0651(14) 0.0745(15) 0.0495(12) -0.0338(12) -0.0007(10) -0.0061(11)
    C26 0.0443(11) 0.0578(13) 0.0785(17) -0.0110(10) -0.0050(11) -0.0018(12)
    C8 0.0513(11) 0.0561(12) 0.0533(12) -0.0195(9) 0.0040(9) -0.0054(10)
    C34 0.0651(14) 0.0554(13) 0.0695(15) -0.0269(11) -0.0035(12) -0.0042(11)
    C16 0.0540(14) 0.0560(14) 0.143(3) -0.0101(12) -0.0166(17) 0.0245(17)
    C2 0.0764(16) 0.0549(13) 0.0598(14) -0.0290(12) 0.0008(12) -0.0085(11)
    C32 0.0537(13) 0.094(2) 0.0728(17) -0.0255(13) -0.0082(12) -0.0264(15)
    C31 0.0817(18) 0.0847(19) 0.0600(16) -0.0257(15) -0.0219(14) 0.0006(14)
    C18 0.0596(13) 0.0492(12) 0.0726(16) -0.0151(10) 0.0071(11) -0.0011(11)
    C14 0.0915(19) 0.0644(15) 0.0554(14) -0.0379(14) 0.0036(13) -0.0015(11)
    C33 0.0756(16) 0.0710(16) 0.086(2) -0.0376(14) -0.0002(14) -0.0241(15)
    C19 0.0484(12) 0.0633(14) 0.0816(18) -0.0131(11) 0.0123(11) -0.0009(12)
    C15 0.0812(18) 0.0612(15) 0.087(2) -0.0315(13) -0.0240(15) 0.0240(14)
    O4 0.0665(10) 0.0683(10) 0.0674(11) -0.0373(8) -0.0043(8) -0.0011(8)
    O2 0.0964(17) 0.0766(14) 0.195(3) -0.0078(13) 0.0435(19) 0.0445(17)
_geom_special_details
;
All e.s.d.'s (except the e.s.d. in the dihedral angle between two l.s. planes)
are estimated using the full covariance matrix. The cell e.s.d.'s are taken
into account individually in the estimation of e.s.d.'s in distances, angles
and torsion angles; correlations between e.s.d.'s in cell parameters are only
used when they are defined by crystal symmetry. An approximate (isotropic)
treatment of cell e.s.d.'s is used for estimating e.s.d.'s involving l.s.
planes.
;
loop_
    _geom_bond_atom_site_label_1
    _geom_bond_atom_site_label_2
    _geom_bond_site_symmetry_2
    _geom_bond_distance
    _geom_bond_publ_flag
    O1 C11 . 1.413(2) ?
    O1 H1A . 0.8200 ?
    O3 C28 . 1.415(3) ?
    O3 H3A . 0.8200 ?
    N4 C23 . 1.339(3) ?
    N4 C27 . 1.343(3) ?
    N1 C5 . 1.334(3) ?
    N1 C1 . 1.341(3) ?
    C12 C17 . 1.374(3) ?
    C12 C13 . 1.388(3) ?
    C12 C11 . 1.531(3) ?
    N2 C10 . 1.335(3) ?
    N2 C6 . 1.341(3) ?
    C6 C7 . 1.385(3) ?
    C6 C5 . 1.471(3) ?
    C5 C4 . 1.389(3) ?
    N3 C22 . 1.334(3) ?
    N3 C18 . 1.337(3) ?
    C22 C21 . 1.396(3) ?
    C22 C23 . 1.478(3) ?
    C11 C7 . 1.528(3) ?
    C11 C4 . 1.531(3) ?
    C4 C3 . 1.368(3) ?
    C24 C25 . 1.377(3) ?
    C24 C23 . 1.386(3) ?
    C24 C28 . 1.532(3) ?
    C7 C8 . 1.380(3) ?
    C28 C29 . 1.520(3) ?
    C28 C21 . 1.521(3) ?
    C27 C26 . 1.378(3) ?
    C27 H27 . 0.9300 ?
    C21 C20 . 1.377(3) ?
    C25 C26 . 1.385(3) ?
    C25 H25 . 0.9300 ?
    C29 C34 . 1.379(3) ?
    C29 C30 . 1.389(3) ?
    C10 C9 . 1.376(4) ?
    C10 H10 . 0.9300 ?
    C3 C2 . 1.385(4) ?
    C3 H3 . 0.9300 ?
    C17 C16 . 1.394(4) ?
    C17 H17 . 0.9300 ?
    C1 C2 . 1.376(4) ?
    C1 H1 . 0.9300 ?
    C30 C31 . 1.380(4) ?
    C30 H30 . 0.9300 ?
    C20 C19 . 1.383(4) ?
    C20 H20 . 0.9300 ?
    C13 C14 . 1.382(4) ?
    C13 H13 . 0.9300 ?
    C9 C8 . 1.384(3) ?
    C9 H9 . 0.9300 ?
    C26 H26 . 0.9300 ?
    C8 H8 . 0.9300 ?
    C34 C33 . 1.378(4) ?
    C34 H34 . 0.9300 ?
    C16 C15 . 1.368(4) ?
    C16 H16 . 0.9300 ?
    C2 H2 . 0.9300 ?
    C32 C31 . 1.372(4) ?
    C32 C33 . 1.379(4) ?
    C32 H32 . 0.9300 ?
    C31 H31 . 0.9300 ?
    C18 C19 . 1.377(4) ?
    C18 H18 . 0.9300 ?
    C14 C15 . 1.382(3) ?
    C14 H14 . 0.9300 ?
    C33 H33 . 0.9300 ?
    C19 H19 . 0.9300 ?
    C15 H15 . 0.9300 ?
    O4 H4A . 0.8499 ?
    O4 H4B . 0.8499 ?
    O2 H2A . 0.8500 ?
    O2 H2B . 0.8500 ?
loop_
    _geom_angle_atom_site_label_1
    _geom_angle_atom_site_label_2
    _geom_angle_atom_site_label_3
    _geom_angle_site_symmetry_1
    _geom_angle_site_symmetry_3
    _geom_angle
    _geom_angle_publ_flag
    C11 O1 H1A . . 109.5 ?
    C28 O3 H3A . . 109.5 ?
    C23 N4 C27 . . 114.86(19) ?
    C5 N1 C1 . . 114.2(2) ?
    C17 C12 C13 . . 118.2(2) ?
    C17 C12 C11 . . 119.8(2) ?
    C13 C12 C11 . . 121.89(19) ?
    C10 N2 C6 . . 115.3(2) ?
    N2 C6 C7 . . 124.5(2) ?
    N2 C6 C5 . . 126.85(19) ?
    C7 C6 C5 . . 108.60(18) ?
    N1 C5 C4 . . 125.3(2) ?
    N1 C5 C6 . . 126.14(19) ?
    C4 C5 C6 . . 108.49(18) ?
    C22 N3 C18 . . 115.15(19) ?
    N3 C22 C21 . . 124.5(2) ?
    N3 C22 C23 . . 127.28(19) ?
    C21 C22 C23 . . 108.21(18) ?
    O1 C11 C7 . . 113.44(18) ?
    O1 C11 C12 . . 107.74(16) ?
    C7 C11 C12 . . 109.78(17) ?
    O1 C11 C4 . . 113.06(17) ?
    C7 C11 C4 . . 100.59(16) ?
    C12 C11 C4 . . 112.20(18) ?
    C3 C4 C5 . . 119.0(2) ?
    C3 C4 C11 . . 130.0(2) ?
    C5 C4 C11 . . 110.99(19) ?
    C25 C24 C23 . . 119.08(19) ?
    C25 C24 C28 . . 129.28(19) ?
    C23 C24 C28 . . 111.64(18) ?
    N4 C23 C24 . . 124.93(19) ?
    N4 C23 C22 . . 126.92(19) ?
    C24 C23 C22 . . 108.14(17) ?
    C8 C7 C6 . . 119.0(2) ?
    C8 C7 C11 . . 129.77(19) ?
    C6 C7 C11 . . 111.19(18) ?
    O3 C28 C29 . . 106.99(16) ?
    O3 C28 C21 . . 112.36(18) ?
    C29 C28 C21 . . 112.57(18) ?
    O3 C28 C24 . . 112.88(17) ?
    C29 C28 C24 . . 111.63(17) ?
    C21 C28 C24 . . 100.50(16) ?
    N4 C27 C26 . . 124.2(2) ?
    N4 C27 H27 . . 117.9 ?
    C26 C27 H27 . . 117.9 ?
    C20 C21 C22 . . 118.6(2) ?
    C20 C21 C28 . . 129.95(19) ?
    C22 C21 C28 . . 111.49(18) ?
    C24 C25 C26 . . 117.1(2) ?
    C24 C25 H25 . . 121.5 ?
    C26 C25 H25 . . 121.5 ?
    C34 C29 C30 . . 118.6(2) ?
    C34 C29 C28 . . 119.7(2) ?
    C30 C29 C28 . . 121.70(19) ?
    N2 C10 C9 . . 124.2(2) ?
    N2 C10 H10 . . 117.9 ?
    C9 C10 H10 . . 117.9 ?
    C4 C3 C2 . . 117.1(2) ?
    C4 C3 H3 . . 121.5 ?
    C2 C3 H3 . . 121.5 ?
    C12 C17 C16 . . 120.1(3) ?
    C12 C17 H17 . . 119.9 ?
    C16 C17 H17 . . 119.9 ?
    N1 C1 C2 . . 124.7(2) ?
    N1 C1 H1 . . 117.6 ?
    C2 C1 H1 . . 117.6 ?
    C31 C30 C29 . . 120.7(2) ?
    C31 C30 H30 . . 119.6 ?
    C29 C30 H30 . . 119.6 ?
    C21 C20 C19 . . 118.0(2) ?
    C21 C20 H20 . . 121.0 ?
    C19 C20 H20 . . 121.0 ?
    C14 C13 C12 . . 121.6(2) ?
    C14 C13 H13 . . 119.2 ?
    C12 C13 H13 . . 119.2 ?
    C10 C9 C8 . . 119.9(2) ?
    C10 C9 H9 . . 120.0 ?
    C8 C9 H9 . . 120.0 ?
    C27 C26 C25 . . 119.8(2) ?
    C27 C26 H26 . . 120.1 ?
    C25 C26 H26 . . 120.1 ?
    C7 C8 C9 . . 117.0(2) ?
    C7 C8 H8 . . 121.5 ?
    C9 C8 H8 . . 121.5 ?
    C33 C34 C29 . . 120.4(3) ?
    C33 C34 H34 . . 119.8 ?
    C29 C34 H34 . . 119.8 ?
    C15 C16 C17 . . 121.3(2) ?
    C15 C16 H16 . . 119.3 ?
    C17 C16 H16 . . 119.3 ?
    C1 C2 C3 . . 119.7(2) ?
    C1 C2 H2 . . 120.2 ?
    C3 C2 H2 . . 120.2 ?
    C31 C32 C33 . . 119.3(2) ?
    C31 C32 H32 . . 120.4 ?
    C33 C32 H32 . . 120.4 ?
    C32 C31 C30 . . 120.2(3) ?
    C32 C31 H31 . . 119.9 ?
    C30 C31 H31 . . 119.9 ?
    N3 C18 C19 . . 124.9(2) ?
    N3 C18 H18 . . 117.5 ?
    C19 C18 H18 . . 117.5 ?
    C13 C14 C15 . . 119.8(2) ?
    C13 C14 H14 . . 120.1 ?
    C15 C14 H14 . . 120.1 ?
    C34 C33 C32 . . 120.7(3) ?
    C34 C33 H33 . . 119.7 ?
    C32 C33 H33 . . 119.7 ?
    C18 C19 C20 . . 118.9(2) ?
    C18 C19 H19 . . 120.6 ?
    C20 C19 H19 . . 120.6 ?
    C16 C15 C14 . . 118.94(18) ?
    C16 C15 H15 . . 120.5 ?
    C14 C15 H15 . . 120.5 ?
    H4A O4 H4B . . 107.7 ?
    H2A O2 H2B . . 114.5 ?
loop_
    _geom_torsion_atom_site_label_1
    _geom_torsion_atom_site_label_2
    _geom_torsion_atom_site_label_3
    _geom_torsion_atom_site_label_4
    _geom_torsion_site_symmetry_1
    _geom_torsion_site_symmetry_2
    _geom_torsion_site_symmetry_3
    _geom_torsion_site_symmetry_4
    _geom_torsion
    _geom_torsion_publ_flag
    C10 N2 C6 C7 . . . . 1.2(3) ?
    C10 N2 C6 C5 . . . . -177.4(2) ?
    C1 N1 C5 C4 . . . . -1.1(3) ?
    C1 N1 C5 C6 . . . . 177.1(2) ?
    N2 C6 C5 N1 . . . . 0.9(3) ?
    C7 C6 C5 N1 . . . . -177.8(2) ?
    N2 C6 C5 C4 . . . . 179.4(2) ?
    C7 C6 C5 C4 . . . . 0.6(2) ?
    C18 N3 C22 C21 . . . . -1.2(3) ?
    C18 N3 C22 C23 . . . . 178.3(2) ?
    C17 C12 C11 O1 . . . . 26.8(3) ?
    C13 C12 C11 O1 . . . . -156.7(2) ?
    C17 C12 C11 C7 . . . . -97.1(2) ?
    C13 C12 C11 C7 . . . . 79.3(3) ?
    C17 C12 C11 C4 . . . . 151.9(2) ?
    C13 C12 C11 C4 . . . . -31.7(3) ?
    N1 C5 C4 C3 . . . . 1.2(3) ?
    C6 C5 C4 C3 . . . . -177.3(2) ?
    N1 C5 C4 C11 . . . . -179.7(2) ?
    C6 C5 C4 C11 . . . . 1.9(2) ?
    O1 C11 C4 C3 . . . . 54.4(3) ?
    C7 C11 C4 C3 . . . . 175.7(2) ?
    C12 C11 C4 C3 . . . . -67.7(3) ?
    O1 C11 C4 C5 . . . . -124.57(19) ?
    C7 C11 C4 C5 . . . . -3.3(2) ?
    C12 C11 C4 C5 . . . . 113.3(2) ?
    C27 N4 C23 C24 . . . . -0.4(3) ?
    C27 N4 C23 C22 . . . . 179.7(2) ?
    C25 C24 C23 N4 . . . . -1.0(3) ?
    C28 C24 C23 N4 . . . . 178.9(2) ?
    C25 C24 C23 C22 . . . . 178.90(19) ?
    C28 C24 C23 C22 . . . . -1.2(2) ?
    N3 C22 C23 N4 . . . . 1.6(4) ?
    C21 C22 C23 N4 . . . . -178.9(2) ?
    N3 C22 C23 C24 . . . . -178.3(2) ?
    C21 C22 C23 C24 . . . . 1.2(2) ?
    N2 C6 C7 C8 . . . . -1.9(3) ?
    C5 C6 C7 C8 . . . . 176.88(19) ?
    N2 C6 C7 C11 . . . . 178.37(19) ?
    C5 C6 C7 C11 . . . . -2.8(2) ?
    O1 C11 C7 C8 . . . . -55.0(3) ?
    C12 C11 C7 C8 . . . . 65.6(3) ?
    C4 C11 C7 C8 . . . . -176.0(2) ?
    O1 C11 C7 C6 . . . . 124.70(19) ?
    C12 C11 C7 C6 . . . . -114.7(2) ?
    C4 C11 C7 C6 . . . . 3.7(2) ?
    C25 C24 C28 O3 . . . . -59.5(3) ?
    C23 C24 C28 O3 . . . . 120.6(2) ?
    C25 C24 C28 C29 . . . . 61.0(3) ?
    C23 C24 C28 C29 . . . . -118.9(2) ?
    C25 C24 C28 C21 . . . . -179.4(2) ?
    C23 C24 C28 C21 . . . . 0.7(2) ?
    C23 N4 C27 C26 . . . . 0.9(4) ?
    N3 C22 C21 C20 . . . . -0.1(3) ?
    C23 C22 C21 C20 . . . . -179.6(2) ?
    N3 C22 C21 C28 . . . . 178.8(2) ?
    C23 C22 C21 C28 . . . . -0.8(2) ?
    O3 C28 C21 C20 . . . . 58.5(3) ?
    C29 C28 C21 C20 . . . . -62.3(3) ?
    C24 C28 C21 C20 . . . . 178.8(2) ?
    O3 C28 C21 C22 . . . . -120.1(2) ?
    C29 C28 C21 C22 . . . . 118.99(19) ?
    C24 C28 C21 C22 . . . . 0.1(2) ?
    C23 C24 C25 C26 . . . . 1.8(3) ?
    C28 C24 C25 C26 . . . . -178.1(2) ?
    O3 C28 C29 C34 . . . . 24.7(3) ?
    C21 C28 C29 C34 . . . . 148.6(2) ?
    C24 C28 C29 C34 . . . . -99.2(2) ?
    O3 C28 C29 C30 . . . . -155.8(2) ?
    C21 C28 C29 C30 . . . . -31.9(3) ?
    C24 C28 C29 C30 . . . . 80.2(3) ?
    C6 N2 C10 C9 . . . . 0.2(3) ?
    C5 C4 C3 C2 . . . . -0.4(3) ?
    C11 C4 C3 C2 . . . . -179.3(2) ?
    C13 C12 C17 C16 . . . . 1.4(4) ?
    C11 C12 C17 C16 . . . . 177.9(3) ?
    C5 N1 C1 C2 . . . . 0.3(4) ?
    C34 C29 C30 C31 . . . . -1.1(4) ?
    C28 C29 C30 C31 . . . . 179.4(2) ?
    C22 C21 C20 C19 . . . . 1.2(3) ?
    C28 C21 C20 C19 . . . . -177.4(2) ?
    C17 C12 C13 C14 . . . . -0.7(4) ?
    C11 C12 C13 C14 . . . . -177.2(2) ?
    N2 C10 C9 C8 . . . . -1.0(4) ?
    N4 C27 C26 C25 . . . . -0.1(4) ?
    C24 C25 C26 C27 . . . . -1.3(4) ?
    C6 C7 C8 C9 . . . . 1.1(3) ?
    C11 C7 C8 C9 . . . . -179.3(2) ?
    C10 C9 C8 C7 . . . . 0.2(3) ?
    C30 C29 C34 C33 . . . . 1.8(4) ?
    C28 C29 C34 C33 . . . . -178.8(2) ?
    C12 C17 C16 C15 . . . . -0.9(5) ?
    N1 C1 C2 C3 . . . . 0.4(4) ?
    C4 C3 C2 C1 . . . . -0.3(4) ?
    C33 C32 C31 C30 . . . . 2.8(4) ?
    C29 C30 C31 C32 . . . . -1.2(5) ?
    C22 N3 C18 C19 . . . . 1.4(4) ?
    C12 C13 C14 C15 . . . . -0.5(4) ?
    C29 C34 C33 C32 . . . . -0.1(4) ?
    C31 C32 C33 C34 . . . . -2.2(4) ?
    N3 C18 C19 C20 . . . . -0.4(4) ?
    C21 C20 C19 C18 . . . . -1.0(4) ?
    C17 C16 C15 C14 . . . . -0.3(4) ?
    C13 C14 C15 C16 . . . . 1.0(4) ?
loop_
    _geom_hbond_atom_site_label_D
    _geom_hbond_atom_site_label_H
    _geom_hbond_atom_site_label_A
    _geom_hbond_site_symmetry_A
    _geom_hbond_distance_DH
    _geom_hbond_distance_HA
    _geom_hbond_distance_DA
    _geom_hbond_angle_DHA
    O1 H1A O2 . 0.82 1.85 2.668(2) 172.5
    O3 H3A O4 1_554 0.82 1.89 2.705(2) 173.6
    O4 H4B N3 2_556 0.85 2.01 2.839(2) 163.9
    O2 H2B N2 2_756 0.85 1.91 2.749(2) 170.7
