# Supplementary material for: 9-Phenyl-4,5-diaza-9H-fluoren-9-ol monohydrate
Source: Acta Crystallogr Sect E Struct Rep Online. 2012 May 19;68(Pt 6):o1817. doi: 10.1107/S1600536812021940 (PMC3379391; doi:10.1107/S1600536812021940)
Supplement: Supplementary file 2 [file e-68-o1817-Isup2.hkl]

# 
# h,k,l, Fc-squared, Fo-squared, sigma(Fo-squared) and status flag 
# 
data_I
_shelx_title ' 20110448 in P-1' 
_shelx_refln_list_code          4 
_shelx_F_calc_maximum      146.75 
_exptl_crystal_F_000       584.00 
_reflns_d_resolution_high  0.8400 
 
loop_ 
 _symmetry_equiv_pos_as_xyz 
 'x, y, z' 
 '-x, -y, -z' 
 
_cell_length_a     8.8703 
_cell_length_b     9.1691 
_cell_length_c    18.6432 
_cell_angle_alpha  86.745 
_cell_angle_beta   86.943 
_cell_angle_gamma  67.798 
 
_shelx_F_squared_multiplier     1.000 
 
loop_ 
 _refln_index_h 
 _refln_index_k 
 _refln_index_l 
 _refln_F_squared_calc 
 _refln_F_squared_meas 
 _refln_F_squared_sigma 
 _refln_observed_status 
   1   0   0     5324.92     4613.07     42.32 o 
   2   0   0     3713.16     3470.66     53.47 o 
   3   0   0      738.82      746.63     21.24 o 
   4   0   0      221.72      212.88     13.55 o 
   5   0   0       67.59       91.36      8.43 o 
   6   0   0       73.41       76.31      8.53 o 
   7   0   0      276.67      266.27      9.88 o 
   8   0   0       67.21       69.36      4.62 o 
   9   0   0        2.25        0.51      1.17 o 
  -9   1   0        6.27        6.93      1.38 o 
  -8   1   0       57.18       54.62      3.33 o 
  -7   1   0       87.51       75.81      4.73 o 
  -6   1   0        0.05       -0.12      1.26 o 
  -5   1   0       16.57       18.25      4.12 o 
  -4   1   0      161.45      166.21     10.67 o 
  -3   1   0      217.50      259.92     11.31 o 
  -2   1   0     3401.40     3260.99     50.66 o 
  -1   1   0     1713.93     1736.69     23.05 o 
   0   1   0      311.81      331.19     10.24 o 
   1   1   0     1454.38     1402.43     22.68 o 
   2   1   0     1954.37     1973.53     31.39 o 
   3   1   0      345.71      328.05     11.50 o 
   4   1   0      515.70      547.13     16.18 o 
   5   1   0        4.90       10.52      5.24 o 
   6   1   0       15.79       15.81      3.47 o 
   7   1   0      148.61      134.87      5.76 o 
   8   1   0      813.39      780.18     14.96 o 
   9   1   0        1.79        0.49      1.43 o 
  10   1   0        0.71       -0.82      0.82 o 
  -8   2   0        7.39        7.11      1.26 o 
  -7   2   0      147.77      137.92      6.19 o 
  -6   2   0      516.97      460.66     11.05 o 
  -5   2   0        4.75        2.46      2.93 o 
  -4   2   0      153.89      150.63      9.36 o 
  -3   2   0       84.11      111.34      6.74 o 
  -2   2   0       68.62       61.46      4.45 o 
  -1   2   0      109.07      128.46      5.30 o 
   0   2   0     2458.32     2328.06     74.53 o 
   1   2   0      838.15      836.70     21.72 o 
   2   2   0        0.67        1.53      1.44 o 
   3   2   0       39.70       46.54      3.10 o 
   4   2   0      881.71      915.64     19.08 o 
   5   2   0       41.00       31.22      4.56 o 
   6   2   0        1.84       11.71      3.35 o 
   7   2   0       38.22       35.52      3.07 o 
   8   2   0        0.65       37.97     31.88 o 
   9   2   0       26.32       24.53      2.24 o 
  10   2   0       18.55       14.46      1.24 o 
  -8   3   0        0.16       -0.12      0.72 o 
  -7   3   0        9.00        6.09      1.44 o 
  -6   3   0      245.06      225.80      9.35 o 
  -5   3   0       30.37       20.42      6.45 o 
  -4   3   0        0.14       -2.62      2.62 o 
  -3   3   0      698.82      740.72     28.79 o 
  -2   3   0      683.62      782.03     17.54 o 
  -1   3   0     2645.41     2783.65     24.16 o 
   0   3   0       10.86       17.45      2.09 o 
   1   3   0     1243.84     1250.81     17.44 o 
   2   3   0     3107.54     2901.38     27.27 o 
   3   3   0      885.17      921.90     18.80 o 
   4   3   0      363.13      387.07     12.00 o 
   5   3   0      148.80      161.95     11.01 o 
   6   3   0      248.69      240.34     24.27 o 
   7   3   0       25.32       35.56      2.96 o 
   8   3   0        1.77       -0.45      0.90 o 
   9   3   0        0.04        1.12      0.90 o 
  10   3   0       42.40       38.74      2.82 o 
  -7   4   0       17.79       18.55      3.22 o 
  -6   4   0       21.36       21.27      3.16 o 
  -5   4   0       71.74       70.60      4.00 o 
  -4   4   0       28.99       30.91      2.85 o 
  -3   4   0       56.71       38.90      5.85 o 
  -2   4   0      152.92      144.76      9.78 o 
  -1   4   0       36.57       35.43      3.72 o 
   0   4   0      150.46      162.87      8.35 o 
   1   4   0      188.31      171.13      7.59 o 
   2   4   0      324.15      322.07      7.91 o 
   3   4   0      694.17      695.12     13.09 o 
   4   4   0        0.03        0.76      3.58 o 
   5   4   0      675.11      682.01     22.96 o 
   6   4   0       95.79       79.86     10.91 o 
   7   4   0      107.14      122.86      5.12 o 
   8   4   0      126.23      120.10      5.91 o 
   9   4   0       31.59       26.83      2.81 o 
  10   4   0       16.07       20.80      2.03 o 
  -6   5   0        3.50       -0.43      1.47 o 
  -5   5   0       25.04       22.04      2.25 o 
  -4   5   0      138.15      138.42      6.50 o 
  -3   5   0       87.64       91.93      4.71 o 
  -2   5   0       81.44       89.65      9.35 o 
  -1   5   0      147.74      152.33     11.29 o 
   0   5   0      198.09      241.47     10.65 o 
   1   5   0       79.35      115.69      6.52 o 
   2   5   0       10.41       16.63      3.37 o 
   3   5   0        7.90        2.21      1.20 o 
   4   5   0      100.08       92.39      9.36 o 
   5   5   0      598.34      661.20     31.43 o 
   6   5   0       43.48       38.62      7.97 o 
   7   5   0       76.63       62.69      3.27 o 
   8   5   0        0.00        0.68      0.92 o 
   9   5   0        2.75        4.11      1.33 o 
  10   5   0        0.03        0.19      0.78 o 
  -5   6   0       10.34        9.08      1.68 o 
  -4   6   0       18.18        9.63      1.59 o 
  -3   6   0       87.51       76.61      7.22 o 
  -2   6   0       55.64       51.29      2.77 o 
  -1   6   0        0.90        2.11      8.94 o 
   0   6   0        6.50        8.76      3.08 o 
   1   6   0        1.24       -2.58      3.05 o 
   2   6   0      186.28      216.29     11.11 o 
   3   6   0      137.14      127.60      8.54 o 
   4   6   0       42.69       41.14      7.18 o 
   5   6   0       11.33       21.72      5.49 o 
   6   6   0      103.72      102.41      4.94 o 
   7   6   0       28.26       24.15      2.17 o 
   8   6   0        5.25        5.48      1.16 o 
   9   6   0       44.27       45.48      3.42 o 
  10   6   0        0.28        1.05      0.76 o 
  -4   7   0       73.25       77.65      4.97 o 
  -3   7   0       42.16       44.91      4.51 o 
  -2   7   0       22.64       19.31      2.21 o 
  -1   7   0       18.61       17.81      2.06 o 
   0   7   0      236.21      213.08      6.62 o 
   1   7   0       82.37       78.39      3.21 o 
   2   7   0        0.22        3.48      3.24 o 
   3   7   0       24.08       24.26      6.11 o 
   4   7   0      190.25      208.56      5.70 o 
   5   7   0       72.71       76.39      5.01 o 
   6   7   0      322.73      303.51     16.53 o 
   7   7   0      217.99      222.76      7.58 o 
   8   7   0       31.68       29.22      2.79 o 
   9   7   0       21.02       21.87      3.30 o 
  10   7   0        0.63        1.13      1.10 o 
  -3   8   0        7.33        5.99      1.14 o 
  -2   8   0        0.60       -0.35      0.73 o 
  -1   8   0       35.19       34.41      2.85 o 
   0   8   0       37.08       41.89      2.74 o 
   1   8   0        6.10        5.59      1.45 o 
   2   8   0       61.13       58.05      3.78 o 
   3   8   0       76.13       71.50      3.34 o 
   4   8   0        3.85        6.24      1.48 o 
   5   8   0      386.67      409.48     10.26 o 
   6   8   0       21.58       21.71      3.71 o 
   7   8   0        3.97        3.15      2.05 o 
   8   8   0        2.78        3.57      1.93 o 
   9   8   0       25.01       29.87      3.49 o 
  -2   9   0        9.44       13.93      2.24 o 
  -1   9   0        6.58        8.72      1.47 o 
   0   9   0       12.24       16.32      2.14 o 
   1   9   0        5.84        5.35      1.42 o 
   2   9   0        3.58        1.71      1.13 o 
   3   9   0        6.77        8.60      2.30 o 
   4   9   0       12.11       11.10      2.64 o 
   5   9   0       17.02       15.06      2.03 o 
   6   9   0       16.47       13.86      2.82 o 
   7   9   0        0.59        0.01      0.81 o 
   8   9   0        0.37        0.63      1.21 o 
   0  10   0        2.93        3.05      1.29 o 
   1  10   0       21.94       25.12      3.20 o 
   2  10   0        2.32        0.81      0.93 o 
   3  10   0        5.02        4.85      1.69 o 
   4  10   0        0.96        0.89      1.25 o 
   5  10   0       48.44       50.16      4.36 o 
   6  10   0        0.83        1.48      1.03 o 
   7  10   0       17.85       21.74      1.81 o 
  -7 -10   1       44.22       52.09      3.87 o 
  -6 -10   1        0.02        1.40      1.15 o 
  -5 -10   1       82.04       90.87      5.87 o 
  -4 -10   1       55.32       51.55      4.71 o 
  -3 -10   1       14.30       12.95      2.61 o 
  -2 -10   1       31.77       39.40      2.67 o 
  -1 -10   1       68.07       82.22      5.60 o 
   0 -10   1        6.77        5.51      1.43 o 
  -8  -9   1       24.67       24.76      3.22 o 
  -7  -9   1        3.74        2.96      1.41 o 
  -6  -9   1        0.01        0.13      0.87 o 
  -5  -9   1      119.56      112.38      7.68 o 
  -4  -9   1        3.78        3.45      1.80 o 
  -3  -9   1       28.94       22.77      3.62 o 
  -2  -9   1        7.77        8.21      1.79 o 
  -1  -9   1        3.74        6.25      1.55 o 
   0  -9   1       30.61       27.72      2.60 o 
   1  -9   1        0.37        0.19      0.85 o 
   2  -9   1        3.01        2.36      1.08 o 
  -9  -8   1       13.06       11.21      2.26 o 
  -8  -8   1      181.64      188.04      6.33 o 
  -7  -8   1       32.12       29.16      2.75 o 
  -6  -8   1       31.27       39.61      4.51 o 
  -5  -8   1      162.82      157.22      6.44 o 
  -4  -8   1       30.35       31.85      2.76 o 
  -3  -8   1       67.46       65.56      3.90 o 
  -2  -8   1        3.70        5.01      3.37 o 
  -1  -8   1        0.03       -0.06      0.73 o 
   0  -8   1       21.03       16.07      1.72 o 
   1  -8   1       20.76       25.50      2.10 o 
   2  -8   1        2.63        5.14      1.36 o 
   3  -8   1       14.69       16.94      1.81 o 
  -9  -7   1        1.45       -1.20      1.35 o 
  -8  -7   1        0.05        0.50      0.98 o 
  -7  -7   1       31.78       32.83      5.18 o 
  -6  -7   1       91.92       92.02      3.78 o 
  -5  -7   1       76.19       69.01      4.26 o 
  -4  -7   1        0.12        0.14      0.89 o 
  -3  -7   1       69.02       69.89      4.00 o 
  -2  -7   1        5.28        9.77      1.57 o 
  -1  -7   1      136.17      124.15      4.14 o 
   0  -7   1        4.66        3.31      0.85 o 
   1  -7   1      202.62      194.24      6.64 o 
   2  -7   1       46.44       54.64      3.65 o 
   3  -7   1        4.38        4.15      1.73 o 
   4  -7   1       10.85        9.70      1.39 o 
 -10  -6   1        3.65        6.35      1.75 o 
  -9  -6   1       14.81       15.27      2.81 o 
  -8  -6   1       11.93       12.11      1.93 o 
  -7  -6   1       19.49       14.27      2.57 o 
  -6  -6   1       17.56       16.55      2.16 o 
  -5  -6   1       86.68       80.28      8.48 o 
  -4  -6   1      131.86      152.57     14.80 o 
  -3  -6   1       94.70       78.98      9.49 o 
  -2  -6   1       57.04       59.41      5.90 o 
  -1  -6   1       28.98       34.20      5.57 o 
   0  -6   1      490.98      469.49     17.18 o 
   1  -6   1      118.52      112.29     13.49 o 
   2  -6   1       33.63       32.29      4.56 o 
   3  -6   1        2.44        2.50      1.28 o 
   4  -6   1        9.70        8.36      1.99 o 
   5  -6   1        0.15       -2.04      2.60 o 
 -10  -5   1        2.59        2.92      1.00 o 
  -9  -5   1       35.18       32.68      4.19 o 
  -8  -5   1       73.89       66.36      3.58 o 
  -7  -5   1      302.95      303.15      9.01 o 
  -6  -5   1       11.13        2.85      4.50 o 
  -5  -5   1       35.52       30.45      5.04 o 
  -4  -5   1        1.31        0.65      1.78 o 
  -3  -5   1        1.42        0.38      1.45 o 
  -2  -5   1      691.90      761.80     18.57 o 
  -1  -5   1       44.51       36.22      4.02 o 
   0  -5   1       31.84       30.23      3.45 o 
   1  -5   1      179.76      198.96     12.93 o 
   2  -5   1        8.64        9.45      3.66 o 
   3  -5   1        0.89        1.03      0.85 o 
   4  -5   1       20.76       17.23      2.08 o 
   5  -5   1        5.12        6.25      1.14 o 
   6  -5   1        0.27        0.16      1.47 o 
 -10  -4   1        0.60        0.55      1.09 o 
  -9  -4   1       30.92       27.11      2.77 o 
  -8  -4   1       82.05       70.03      4.53 o 
  -7  -4   1       90.06       97.42      4.10 o 
  -6  -4   1       22.95       19.10      4.57 o 
  -5  -4   1      260.95      239.16     13.59 o 
  -4  -4   1       53.80       40.99      5.92 o 
  -3  -4   1      629.06      691.28     18.41 o 
  -2  -4   1     1064.29     1140.80     15.21 o 
  -1  -4   1      378.33      381.95     10.03 o 
   0  -4   1      204.24      201.72      8.49 o 
   1  -4   1       72.90       78.66      5.09 o 
   2  -4   1       79.25       91.15      7.02 o 
   3  -4   1        6.26        3.15      3.06 o 
   4  -4   1        4.73        2.60      1.53 o 
   5  -4   1      141.00      144.95      5.70 o 
   6  -4   1       14.46       13.25      1.89 o 
   7  -4   1        0.09       -0.40      1.61 o 
 -10  -3   1       53.46       56.53      4.22 o 
  -9  -3   1       56.56       61.30      3.24 o 
  -8  -3   1      146.06      150.62      6.28 o 
  -7  -3   1        0.38        3.06      1.23 o 
  -6  -3   1      318.24      313.79     27.72 o 
  -5  -3   1      783.36      852.72     24.94 o 
  -4  -3   1      155.68      135.24      7.13 o 
  -3  -3   1       33.70       36.83      3.90 o 
  -2  -3   1        9.39        6.67      1.36 o 
  -1  -3   1       13.11       20.18      2.97 o 
   0  -3   1      187.23      211.60      7.25 o 
   1  -3   1      136.09      139.25      5.43 o 
   2  -3   1     1682.57     1787.30     26.74 o 
   3  -3   1        6.53        9.72      2.47 o 
   4  -3   1      260.18      261.88     13.23 o 
   5  -3   1      180.84      179.32      8.56 o 
   6  -3   1       45.49       45.97      2.90 o 
   7  -3   1        5.89        6.10      1.25 o 
   8  -3   1        2.20        0.39      0.84 o 
 -10  -2   1        2.83        1.87      0.67 o 
  -9  -2   1        9.61       10.57      1.88 o 
  -8  -2   1       43.93       40.97      2.78 o 
  -7  -2   1       10.43        8.30      1.59 o 
  -6  -2   1       86.59       65.06      7.30 o 
  -5  -2   1      483.21      544.53     19.10 o 
  -4  -2   1       38.79       47.43      4.49 o 
  -3  -2   1      275.73      262.24      8.80 o 
  -2  -2   1     2315.18     2312.00     28.77 o 
  -1  -2   1     2031.22     1971.53     35.29 o 
   0  -2   1     1056.61     1007.36     14.32 o 
   1  -2   1      375.17      370.68      9.04 o 
   2  -2   1        0.66       -0.81      1.40 o 
   3  -2   1      399.17      446.72     16.48 o 
   4  -2   1      332.21      352.71     16.68 o 
   5  -2   1       22.82       26.11      6.86 o 
   6  -2   1        8.90       10.28      1.88 o 
   7  -2   1       21.99       16.53      2.35 o 
   8  -2   1        5.80        6.19      1.34 o 
 -10  -1   1        0.35        0.55      0.70 o 
  -9  -1   1       64.02       54.68      3.86 o 
  -8  -1   1       47.76       43.10      4.18 o 
  -7  -1   1      135.68      119.87      5.45 o 
  -6  -1   1      303.70      265.60     13.31 o 
  -5  -1   1      132.65      155.31     12.86 o 
  -4  -1   1     1809.85     1903.92     44.17 o 
  -3  -1   1      804.36      708.57     16.25 o 
  -2  -1   1     7349.45     6546.43    112.97 o 
  -1  -1   1       79.16       76.18      5.27 o 
   0  -1   1     6766.35     5947.92     43.38 o 
   1  -1   1       81.95       76.38      4.83 o 
   2  -1   1      884.27      923.22     17.51 o 
   3  -1   1      330.46      356.08     13.21 o 
   4  -1   1       30.51       29.05      3.78 o 
   5  -1   1      181.43      174.55     13.88 o 
   6  -1   1      599.82      594.89     24.64 o 
   7  -1   1       93.39       80.09      4.85 o 
   8  -1   1        7.81        8.37      1.46 o 
   9  -1   1        3.18        4.46      1.16 o 
  -9   0   1        0.72        0.45      1.05 o 
  -8   0   1       55.82       64.94      4.42 o 
  -7   0   1       90.35       89.02      4.85 o 
  -6   0   1      164.43      173.28     15.87 o 
  -5   0   1       34.45       23.29      4.53 o 
  -4   0   1      566.80      542.35     17.86 o 
  -3   0   1     1780.46     1634.89     40.43 o 
  -2   0   1     5029.36     4435.78     61.99 o 
  -1   0   1      100.11       71.71      5.68 o 
   1   0   1       10.77       20.29      2.78 o 
   2   0   1     1246.83     1194.68     20.93 o 
   3   0   1        7.35        9.93      2.89 o 
   4   0   1       20.12       25.83      4.76 o 
   5   0   1       14.56       12.06      3.31 o 
   6   0   1      126.56      125.28     10.96 o 
   7   0   1      227.12      214.42      7.40 o 
   8   0   1       80.65       80.52      9.30 o 
   9   0   1        1.97        2.97      1.26 o 
  -9   1   1        1.84        3.10      1.21 o 
  -8   1   1        0.62        0.21      1.29 o 
  -7   1   1      138.74      126.68      6.06 o 
  -6   1   1       70.11       54.77      3.65 o 
  -5   1   1        4.16        0.47      2.62 o 
  -4   1   1     1679.38     1720.12     46.24 o 
  -3   1   1     1035.82     1185.56     19.28 o 
  -2   1   1     3564.18     3524.05     49.08 o 
  -1   1   1      152.28      134.54      6.59 o 
   0   1   1      195.17      213.09      5.39 o 
   1   1   1     4429.93     3883.84     23.45 o 
   2   1   1      198.79      193.79      8.24 o 
   3   1   1     1079.04     1037.36     22.43 o 
   4   1   1      479.00      493.06     18.94 o 
   5   1   1       18.88       27.25      5.47 o 
   6   1   1       65.09       65.56      6.66 o 
   7   1   1       84.24       73.53      4.29 o 
   8   1   1      155.02      156.62      6.75 o 
   9   1   1        6.21        6.45      1.18 o 
  10   1   1       12.64       17.03      1.87 o 
  -8   2   1       15.24       13.12      1.54 o 
  -7   2   1       23.08       18.58      2.42 o 
  -6   2   1      282.68      284.79     19.28 o 
  -5   2   1       55.14       60.49      7.60 o 
  -4   2   1       53.16       50.08      6.49 o 
  -3   2   1      367.24      360.30     12.20 o 
  -2   2   1       98.05      122.69      5.55 o 
  -1   2   1     1072.23     1089.02     14.76 o 
   0   2   1      480.56      509.71     12.39 o 
   1   2   1        6.30       28.92      4.49 o 
   2   2   1     2232.94     2095.64     27.10 o 
   3   2   1      150.04      186.70      6.07 o 
   4   2   1     1572.70     1620.13     43.13 o 
   5   2   1       80.27       79.12      7.06 o 
   6   2   1       18.70       16.29      3.87 o 
   7   2   1      166.56      152.15      6.12 o 
   8   2   1       94.12      100.86      5.91 o 
   9   2   1       78.16       70.85      3.62 o 
  10   2   1       28.48       34.05      1.80 o 
  -8   3   1       10.70       12.91      1.28 o 
  -7   3   1        7.09        7.75      1.16 o 
  -6   3   1       12.25       13.93      1.64 o 
  -5   3   1        0.75       -0.39      1.40 o 
  -4   3   1      160.92      177.16     40.75 o 
  -3   3   1       55.75       67.92      8.38 o 
  -2   3   1       50.62       44.25      4.43 o 
  -1   3   1      764.15      881.36     13.61 o 
   0   3   1      187.50      178.90      9.15 o 
   1   3   1      203.35      252.45      7.83 o 
   2   3   1       64.72       48.32      3.28 o 
   3   3   1        4.14        3.09      1.65 o 
   4   3   1      191.51      181.78      8.25 o 
   5   3   1       28.56       29.60      6.43 o 
   6   3   1       72.87       71.24     13.40 o 
   7   3   1       41.54       33.86      3.74 o 
   8   3   1      222.78      205.41      6.09 o 
   9   3   1       45.55       43.66      3.51 o 
  10   3   1       34.59       35.63      2.16 o 
  -7   4   1        2.63        2.65      1.78 o 
  -6   4   1       35.30       28.24      3.63 o 
  -5   4   1        0.59        1.14      5.26 o 
  -4   4   1      260.63      218.15      9.42 o 
  -3   4   1       31.22       21.89     10.42 o 
  -2   4   1        0.04       -0.57      4.37 o 
  -1   4   1      498.71      593.35     15.01 o 
   0   4   1     1014.26     1143.12     22.92 o 
   1   4   1      877.71      937.12     17.91 o 
   2   4   1       13.12        8.43      1.71 o 
   3   4   1      443.54      457.96     10.55 o 
   4   4   1      550.98      602.43     15.87 o 
   5   4   1      157.54      157.57     13.91 o 
   6   4   1        5.23       13.28      3.80 o 
   7   4   1      198.59      206.19      5.73 o 
   8   4   1        0.08        0.80      0.86 o 
   9   4   1        7.85        8.31      1.64 o 
  10   4   1        4.60        3.97      1.54 o 
  -6   5   1        0.01        0.33      0.73 o 
  -5   5   1       53.07       48.21      4.91 o 
  -4   5   1       95.70       95.57      8.69 o 
  -3   5   1        3.32        1.61      1.22 o 
  -2   5   1      271.58      231.44     17.61 o 
  -1   5   1        0.59        2.23      3.91 o 
   0   5   1      322.94      321.96     12.25 o 
   1   5   1      782.32      949.37     21.02 o 
   2   5   1      101.38      115.00      9.75 o 
   3   5   1      136.79      149.95     10.69 o 
   4   5   1      323.01      330.08     25.18 o 
   5   5   1       58.92       66.74      9.24 o 
   6   5   1        3.65       -1.44      3.34 o 
   7   5   1      137.34      134.84      6.11 o 
   8   5   1        4.04        5.40      1.46 o 
   9   5   1       55.70       45.09      6.88 o 
  10   5   1        4.36        6.25      1.23 o 
  -5   6   1        6.54        3.10      1.84 o 
  -4   6   1       12.72       13.86      1.85 o 
  -3   6   1        0.41        0.11      0.69 o 
  -2   6   1      184.54      171.18      4.92 o 
  -1   6   1      105.45       98.97     10.04 o 
   0   6   1        4.03        5.66      2.49 o 
   1   6   1      101.63      104.22      9.64 o 
   2   6   1        1.48        2.18      1.74 o 
   3   6   1      283.27      317.62     13.25 o 
   4   6   1        5.74        1.38      2.04 o 
   5   6   1      317.04      317.62     21.36 o 
   6   6   1       25.40       30.85      3.49 o 
   7   6   1      204.24      193.42      5.77 o 
   8   6   1       31.24       30.06      2.35 o 
   9   6   1       51.51       55.62      3.78 o 
  10   6   1       11.83       12.41      1.53 o 
  -4   7   1        6.89        8.71      1.78 o 
  -3   7   1       28.71       26.06      2.53 o 
  -2   7   1        7.07        6.95      1.46 o 
  -1   7   1      446.18      433.61     12.55 o 
   0   7   1        0.85        1.17      1.10 o 
   1   7   1      156.32      151.00      6.70 o 
   2   7   1       33.20       27.47      5.24 o 
   3   7   1      321.49      326.37     17.18 o 
   4   7   1      104.67      105.60      3.91 o 
   5   7   1      103.61      113.07      6.68 o 
   6   7   1       66.65       68.74      4.12 o 
   7   7   1       43.21       46.82      3.75 o 
   8   7   1        1.21        1.46      0.87 o 
   9   7   1        8.87        7.00      1.97 o 
  10   7   1        0.98        3.71      1.37 o 
  -3   8   1        0.51       -0.84      1.25 o 
  -2   8   1        2.75        1.53      0.67 o 
  -1   8   1       30.29       30.06      2.28 o 
   0   8   1      135.08      146.13      5.57 o 
   1   8   1      439.41      424.01     10.58 o 
   2   8   1       31.39       29.51      2.76 o 
   3   8   1       85.05       76.96      3.55 o 
   4   8   1      189.55      199.44      5.84 o 
   5   8   1       21.17       19.75      3.47 o 
   6   8   1       51.28       41.69      4.84 o 
   7   8   1      172.46      167.01      9.58 o 
   8   8   1        8.25        9.64      2.47 o 
   9   8   1       24.97       24.46      3.18 o 
  -2   9   1       11.09       17.88      1.72 o 
  -1   9   1        6.92        5.58      1.29 o 
   0   9   1        0.75        1.47      1.50 o 
   1   9   1       26.84       22.74      2.51 o 
   2   9   1        1.33        0.60      0.98 o 
   3   9   1       46.41       50.16      3.66 o 
   4   9   1       11.23       13.53      2.92 o 
   5   9   1        1.67        1.50      1.03 o 
   6   9   1       38.30       36.31      4.44 o 
   7   9   1       26.45       29.50      2.53 o 
   8   9   1        1.63        1.96      1.31 o 
   0  10   1        4.47        3.99      0.97 o 
   1  10   1       31.42       32.33      2.56 o 
   2  10   1       45.26       44.48      2.38 o 
   3  10   1       36.37       35.23      4.21 o 
   4  10   1        1.08        0.71      0.84 o 
   5  10   1        7.88        6.65      1.90 o 
   6  10   1        0.36        0.95      1.16 o 
   7  10   1        0.86        0.12      0.96 o 
  -7 -10   2        8.48       15.14      2.01 o 
  -6 -10   2        6.92        8.50      1.77 o 
  -5 -10   2        1.20        0.90      1.32 o 
  -4 -10   2       11.11       12.11      2.71 o 
  -3 -10   2       35.05       37.66      4.16 o 
  -2 -10   2        4.93        3.65      1.69 o 
  -1 -10   2        4.09        6.43      1.88 o 
   0 -10   2        5.83        5.48      1.48 o 
  -8  -9   2        0.21        0.36      0.97 o 
  -7  -9   2       54.49       50.94      4.84 o 
  -6  -9   2       23.37       21.99      2.38 o 
  -5  -9   2       17.16       16.98      2.15 o 
  -4  -9   2       31.81       37.97      4.64 o 
  -3  -9   2        0.96        1.71      1.49 o 
  -2  -9   2       10.27        8.30      1.78 o 
  -1  -9   2        0.45        1.41      0.99 o 
   0  -9   2        6.09        7.08      1.46 o 
   1  -9   2        0.95        1.22      1.18 o 
   2  -9   2        1.32        0.93      1.04 o 
  -9  -8   2        0.31       -0.94      1.05 o 
  -8  -8   2        4.30        5.14      1.35 o 
  -7  -8   2       28.25       29.59      2.25 o 
  -6  -8   2       64.92       69.61      3.48 o 
  -5  -8   2       86.09      105.03      5.31 o 
  -4  -8   2       38.57       45.45      4.97 o 
  -3  -8   2       49.70       49.89      4.30 o 
  -2  -8   2       32.07       28.50      5.27 o 
  -1  -8   2       17.50       14.01      1.67 o 
   0  -8   2       24.23       18.83      1.89 o 
   1  -8   2       23.96       29.17      2.20 o 
   2  -8   2        0.40        0.24      0.81 o 
   3  -8   2       21.92       21.41      1.95 o 
  -9  -7   2       16.39       16.57      2.91 o 
  -8  -7   2       20.30       13.49      2.05 o 
  -7  -7   2      263.65      276.56      8.59 o 
  -6  -7   2       12.14        9.14      2.14 o 
  -5  -7   2      113.38      123.14      5.35 o 
  -4  -7   2       15.92       17.71      2.07 o 
  -3  -7   2       17.89       16.17      1.85 o 
  -2  -7   2        0.00        0.13      1.35 o 
  -1  -7   2       33.90       33.94      2.18 o 
   0  -7   2      283.27      264.22      6.46 o 
   1  -7   2        1.17        0.40      0.64 o 
   2  -7   2       80.14       74.02      6.03 o 
   3  -7   2       20.00       24.39      2.43 o 
   4  -7   2        2.98        5.08      1.06 o 
 -10  -6   2        4.70        6.41      1.79 o 
  -9  -6   2        5.17        4.53      1.91 o 
  -8  -6   2       72.38       68.88      4.39 o 
  -7  -6   2      200.50      191.06      6.97 o 
  -6  -6   2       12.39       19.42      2.42 o 
  -5  -6   2       80.58       89.04     10.56 o 
  -4  -6   2       12.11        6.12      3.09 o 
  -3  -6   2       34.48       28.86      5.03 o 
  -2  -6   2       34.95       32.69      5.21 o 
  -1  -6   2      377.88      430.88     22.48 o 
   0  -6   2       18.84       24.41      4.31 o 
   1  -6   2      359.12      354.71     14.56 o 
   2  -6   2       59.01       67.50      5.36 o 
   3  -6   2       78.95       77.19      7.19 o 
   4  -6   2        1.91        3.60      2.32 o 
   5  -6   2        6.37        5.68      1.84 o 
 -10  -5   2        0.19        1.34      1.10 o 
  -9  -5   2       12.21       10.39      1.76 o 
  -8  -5   2        0.34       -0.12      0.93 o 
  -7  -5   2       71.34       59.85      4.05 o 
  -6  -5   2       97.54      106.47     12.93 o 
  -5  -5   2       38.95       26.15      5.63 o 
  -4  -5   2        3.89        1.93      2.20 o 
  -3  -5   2       26.46       13.95      2.67 o 
  -2  -5   2        7.35        3.54      2.98 o 
  -1  -5   2      215.96      239.17     10.67 o 
   0  -5   2      403.08      486.54     18.31 o 
   1  -5   2      396.34      397.32     15.33 o 
   2  -5   2       23.20       23.64      6.49 o 
   3  -5   2      283.59      276.50      8.58 o 
   4  -5   2      108.92      112.41      5.17 o 
   5  -5   2        6.30        3.74      1.35 o 
   6  -5   2        5.60        7.16      1.48 o 
 -10  -4   2        4.05        5.75      1.18 o 
  -9  -4   2       17.39       15.48      2.09 o 
  -8  -4   2       32.00       31.07      2.50 o 
  -7  -4   2       12.70       13.12      1.60 o 
  -6  -4   2       40.58       47.03      8.81 o 
  -5  -4   2      131.70      152.88     10.84 o 
  -4  -4   2       21.68       19.88      4.66 o 
  -3  -4   2       14.32       29.58      4.11 o 
  -2  -4   2       68.29       58.88      4.76 o 
  -1  -4   2     1505.73     1654.83     20.85 o 
   0  -4   2       58.79       50.22      3.88 o 
   1  -4   2      225.96      209.08      8.47 o 
   2  -4   2        1.28       -1.49      2.51 o 
   3  -4   2      256.75      250.91     15.09 o 
   4  -4   2        1.66        0.16      0.87 o 
   5  -4   2       32.66       25.66      3.57 o 
   6  -4   2       21.82       22.11      2.42 o 
   7  -4   2        7.70        8.59      2.44 o 
 -10  -3   2        6.23        5.57      1.19 o 
  -9  -3   2       93.42       88.92      3.88 o 
  -8  -3   2        9.27        8.37      1.72 o 
  -7  -3   2       59.12       60.12      3.82 o 
  -6  -3   2       11.39       14.08      4.37 o 
  -5  -3   2       72.23       71.89      7.36 o 
  -4  -3   2      420.08      462.17     13.40 o 
  -3  -3   2       15.52       19.21      2.99 o 
  -2  -3   2     1002.83     1157.50     25.38 o 
  -1  -3   2       81.42       65.84      3.01 o 
   0  -3   2     2271.88     2278.67     25.05 o 
   1  -3   2      341.63      334.58      9.20 o 
   2  -3   2      591.63      621.83     14.52 o 
   3  -3   2      497.37      548.93     15.23 o 
   4  -3   2        9.87       15.30      4.49 o 
   5  -3   2      105.91      109.53      7.70 o 
   6  -3   2      103.27      101.94      4.14 o 
   7  -3   2       98.06       90.95      3.92 o 
   8  -3   2       16.89       19.62      2.94 o 
 -10  -2   2        0.90        2.37      0.77 o 
  -9  -2   2        0.04        0.65      0.73 o 
  -8  -2   2      129.12      144.90     10.48 o 
  -7  -2   2      156.60      151.79      5.95 o 
  -6  -2   2       84.03      103.38      8.13 o 
  -5  -2   2        0.97        4.98      2.19 o 
  -4  -2   2      543.81      632.94     15.93 o 
  -3  -2   2      329.89      392.41     13.99 o 
  -2  -2   2     3335.33     3477.34     39.93 o 
  -1  -2   2     8821.06     8046.26     70.16 o 
   0  -2   2     3414.99     3313.14     35.17 o 
   1  -2   2      482.09      424.55      9.93 o 
   2  -2   2      748.12      826.07     16.30 o 
   3  -2   2      871.59      909.14     23.61 o 
   4  -2   2      231.69      235.03     13.63 o 
   5  -2   2        7.96       11.56      6.13 o 
   6  -2   2       20.50       14.51      3.12 o 
   7  -2   2       12.87       13.89      1.76 o 
   8  -2   2        3.24        4.50      1.08 o 
 -10  -1   2       14.89       18.58      1.48 o 
  -9  -1   2       57.48       50.87      5.23 o 
  -8  -1   2       44.94       48.66      6.86 o 
  -7  -1   2        6.90        3.74      1.00 o 
  -6  -1   2        0.72        2.94      2.25 o 
  -5  -1   2        4.40        5.36      1.86 o 
  -4  -1   2      239.61      244.39     23.26 o 
  -3  -1   2       91.04      121.14      6.76 o 
  -2  -1   2     4867.42     4909.34    143.32 o 
  -1  -1   2      911.35      875.59     17.68 o 
   0  -1   2     2233.30     2220.79     26.54 o 
   1  -1   2     1875.73     1924.31     31.60 o 
   2  -1   2     1380.54     1369.22     19.92 o 
   3  -1   2       14.76        7.31      1.83 o 
   4  -1   2      197.31      273.40     13.23 o 
   5  -1   2       20.36       21.25      5.88 o 
   6  -1   2        2.22        2.73      2.86 o 
   7  -1   2       61.52       60.32      3.47 o 
   8  -1   2        3.99        6.36      1.38 o 
   9  -1   2        5.41        6.27      1.38 o 
  -9   0   2        0.58        1.07      1.13 o 
  -8   0   2       25.69       21.95      2.70 o 
  -7   0   2       96.31       93.71      4.04 o 
  -6   0   2        0.01       -4.55      4.55 o 
  -5   0   2     1011.76      989.59     27.90 o 
  -4   0   2     3812.33     3814.98     39.15 o 
  -3   0   2     1980.66     1953.14     33.79 o 
  -2   0   2      587.08      496.42     13.72 o 
  -1   0   2     8359.22     7503.37     41.36 o 
   0   0   2     1521.60     1488.04     15.39 o 
   1   0   2      943.64      935.90     18.92 o 
   2   0   2     3562.52     3578.02     65.37 o 
   3   0   2       22.23       23.58      3.03 o 
   4   0   2      688.83      668.56     23.75 o 
   5   0   2        1.55        2.36      2.14 o 
   6   0   2        3.82       -1.75      2.28 o 
   7   0   2       91.07       86.37      4.81 o 
   8   0   2        0.01       -0.32      0.88 o 
   9   0   2        0.80        0.37      1.05 o 
  -9   1   2        6.85        6.71      1.34 o 
  -8   1   2       27.91       23.31      2.70 o 
  -7   1   2       14.22       20.48      2.60 o 
  -6   1   2       15.69       15.01      1.62 o 
  -5   1   2       25.32       14.72      3.70 o 
  -4   1   2      275.13      293.12     14.21 o 
  -3   1   2      109.65      121.27      6.38 o 
  -2   1   2     2347.77     2131.64     21.33 o 
  -1   1   2     8987.04     7875.84    294.66 o 
   0   1   2        7.22       14.27      1.45 o 
   1   1   2      566.57      530.02      9.99 o 
   2   1   2     4868.83     4228.52     39.79 o 
   3   1   2        5.83        1.56      1.29 o 
   4   1   2      469.42      488.22     18.60 o 
   5   1   2      191.69      212.63     24.83 o 
   6   1   2       37.55       41.91      6.09 o 
   7   1   2      597.79      605.59     12.15 o 
   8   1   2       99.97      102.67      8.71 o 
   9   1   2        1.92        1.02      0.83 o 
  10   1   2        0.44       -1.07      1.31 o 
  -8   2   2        5.35        5.48      1.18 o 
  -7   2   2       14.47       10.07      1.88 o 
  -6   2   2        0.11        0.01      1.06 o 
  -5   2   2       30.55       37.94     10.45 o 
  -4   2   2      121.52      107.81      9.33 o 
  -3   2   2      438.09      519.78     14.81 o 
  -2   2   2       30.69       34.79      3.11 o 
  -1   2   2      290.31      299.76      7.48 o 
   0   2   2       45.56       44.99      3.72 o 
   1   2   2     2320.03     2366.75     28.35 o 
   2   2   2      162.78      138.31      8.53 o 
   3   2   2      127.03      133.85      5.72 o 
   4   2   2      209.41      251.77      9.43 o 
   5   2   2      142.24      145.17      9.30 o 
   6   2   2      223.72      226.61     31.68 o 
   7   2   2       10.51        9.21      2.23 o 
   8   2   2       14.03       16.52      3.27 o 
   9   2   2       35.21       31.34      2.49 o 
  10   2   2       22.73       21.59      1.69 o 
  -8   3   2        2.04        2.18      0.72 o 
  -7   3   2        0.16        0.53      0.82 o 
  -6   3   2        5.75        4.95      1.36 o 
  -5   3   2      300.87      286.55     11.74 o 
  -4   3   2       69.04       52.90      8.72 o 
  -3   3   2        0.95        3.08      1.99 o 
  -2   3   2     1697.05     1834.54     24.80 o 
  -1   3   2     1761.16     1924.18     29.85 o 
   0   3   2       55.83       47.83      3.50 o 
   1   3   2      168.10      172.74      6.60 o 
   2   3   2      228.45      261.31     11.50 o 
   3   3   2      194.58      204.77      7.84 o 
   4   3   2      147.63      138.44      8.36 o 
   5   3   2       19.24       24.42      5.54 o 
   6   3   2        6.50        9.13      3.97 o 
   7   3   2       73.17       73.71      3.92 o 
   8   3   2        3.07        3.31      1.32 o 
   9   3   2       49.12       56.26      3.95 o 
  10   3   2        0.01       -0.41      0.73 o 
  -7   4   2       68.80       62.39      3.46 o 
  -6   4   2        0.03       -0.27      1.35 o 
  -5   4   2        3.74        6.82      2.13 o 
  -4   4   2       21.55       10.94      9.43 o 
  -3   4   2       69.68       66.88     15.66 o 
  -2   4   2       16.65       23.23      4.07 o 
  -1   4   2       27.73       21.02      2.97 o 
   0   4   2      141.23      146.09      8.20 o 
   1   4   2     1855.52     2028.98     26.67 o 
   2   4   2       42.71       35.78      4.07 o 
   3   4   2     1285.50     1347.10     19.99 o 
   4   4   2       59.70       67.25      6.36 o 
   5   4   2       69.43       67.02      7.21 o 
   6   4   2      328.56      307.92     19.57 o 
   7   4   2       87.03       91.67      3.81 o 
   8   4   2       34.77       34.33      3.66 o 
   9   4   2       23.36       21.47      3.79 o 
  10   4   2       60.14       66.58      5.56 o 
  -6   5   2        2.47        2.07      1.32 o 
  -5   5   2       18.45       22.84      3.56 o 
  -4   5   2      162.61      140.29      8.71 o 
  -3   5   2       10.44       11.21      1.29 o 
  -2   5   2      139.70      153.93     20.51 o 
  -1   5   2       84.18       76.58     13.91 o 
   0   5   2      606.95      620.56     20.19 o 
   1   5   2      264.98      226.33     10.24 o 
   2   5   2        0.56        0.08      2.52 o 
   3   5   2      169.93      178.03      8.76 o 
   4   5   2       13.25        5.35      3.92 o 
   5   5   2      222.28      238.73     13.49 o 
   6   5   2        0.26        0.92      4.00 o 
   7   5   2       16.14       16.61      2.32 o 
   8   5   2       34.65       32.43      3.13 o 
   9   5   2       26.22       24.46      2.64 o 
  10   5   2       47.57       49.82      4.73 o 
  -5   6   2        0.00       -1.66      1.69 o 
  -4   6   2       11.80        8.19      2.21 o 
  -3   6   2       54.50       49.57      2.83 o 
  -2   6   2      184.59      187.61      7.71 o 
  -1   6   2       36.15       33.85     10.57 o 
   0   6   2        3.92       -0.23      3.18 o 
   1   6   2       77.75       76.40      7.72 o 
   2   6   2      104.47      115.50      9.35 o 
   3   6   2      180.10      162.94      9.49 o 
   4   6   2       33.01       31.32      6.34 o 
   5   6   2      162.65      143.84     16.38 o 
   6   6   2       19.18       18.52      3.46 o 
   7   6   2       19.48       19.42      2.50 o 
   8   6   2       93.17       86.04      5.03 o 
   9   6   2        9.36        9.81      1.75 o 
  10   6   2        0.15       -0.72      1.12 o 
  -3   7   2       35.16       38.63      2.84 o 
  -2   7   2        1.19        2.24      1.07 o 
  -1   7   2       10.41        9.15      1.48 o 
   0   7   2      282.21      270.96      8.01 o 
   1   7   2        2.93        3.36      0.91 o 
   2   7   2       13.56       11.95      2.05 o 
   3   7   2       15.17       17.36      4.96 o 
   4   7   2      192.60      198.38      5.57 o 
   5   7   2       31.01       30.27      2.75 o 
   6   7   2        2.01        1.88      1.14 o 
   7   7   2        1.70        0.43      1.04 o 
   8   7   2        1.51        1.82      1.51 o 
   9   7   2       38.86       40.64      3.16 o 
  10   7   2       37.70       36.71      2.35 o 
  -3   8   2       13.72       15.94      1.70 o 
  -2   8   2       15.73       14.55      1.93 o 
  -1   8   2        3.48        2.28      0.97 o 
   0   8   2      177.49      180.72      6.97 o 
   1   8   2       19.77       16.59      2.23 o 
   2   8   2      164.34      179.51      6.09 o 
   3   8   2       33.57       36.66      3.12 o 
   4   8   2       21.16       21.52      2.31 o 
   5   8   2       29.25       30.80      3.63 o 
   6   8   2       40.33       38.96      3.43 o 
   7   8   2        0.64        0.38      1.09 o 
   8   8   2       11.06        9.45      1.75 o 
   9   8   2        9.72        6.16      1.30 o 
  -2   9   2        9.46       10.80      1.34 o 
  -1   9   2        4.60        3.43      1.02 o 
   0   9   2       16.66       19.64      2.30 o 
   1   9   2       47.90       47.34      3.85 o 
   2   9   2       15.58       15.65      1.67 o 
   3   9   2        2.96        1.10      1.10 o 
   4   9   2       44.98       43.69      4.59 o 
   5   9   2       25.85       27.08      3.85 o 
   6   9   2        0.11        0.69      0.88 o 
   7   9   2        1.07        2.52      1.04 o 
   8   9   2       23.82       23.10      3.18 o 
   0  10   2        3.23        3.25      0.87 o 
   1  10   2        3.26        4.86      1.15 o 
   2  10   2       31.81       36.39      2.16 o 
   3  10   2       59.62       60.21      3.39 o 
   4  10   2       30.38       31.95      2.75 o 
   5  10   2        5.06        4.49      1.58 o 
   6  10   2        7.23        6.16      1.63 o 
   7  10   2        1.01        0.64      0.88 o 
  -7 -10   3        1.78        3.82      1.08 o 
  -6 -10   3        2.01        2.68      1.32 o 
  -5 -10   3       15.23       20.45      3.06 o 
  -4 -10   3        0.60        0.60      1.62 o 
  -3 -10   3        9.06       16.83      2.86 o 
  -2 -10   3        5.19        6.20      2.00 o 
  -1 -10   3        7.11        8.52      1.97 o 
  -8  -9   3        0.93        0.63      0.69 o 
  -7  -9   3       22.93       23.88      2.20 o 
  -6  -9   3       21.29       22.99      1.90 o 
  -5  -9   3       42.69       45.67      4.95 o 
  -4  -9   3        9.15        9.63      2.87 o 
  -3  -9   3        0.96        2.43      1.54 o 
  -2  -9   3        2.30        0.53      1.84 o 
  -1  -9   3        5.24        2.87      1.77 o 
   0  -9   3        0.15       -0.59      1.29 o 
   1  -9   3        3.20        2.57      1.38 o 
   2  -9   3        0.09        1.11      0.89 o 
  -9  -8   3       26.15       21.76      2.89 o 
  -8  -8   3        0.00        0.25      0.90 o 
  -7  -8   3       40.24       50.21      3.56 o 
  -6  -8   3        1.95        2.55      0.92 o 
  -5  -8   3       98.36       98.27      5.10 o 
  -4  -8   3        0.04       -2.10      2.10 o 
  -3  -8   3        2.07       -1.44      1.77 o 
  -2  -8   3        0.31        0.89      1.03 o 
  -1  -8   3        0.12        0.37      0.72 o 
   0  -8   3       41.72       37.48      3.71 o 
   1  -8   3      102.13      105.04      5.02 o 
   2  -8   3        0.48        0.91      0.95 o 
   3  -8   3        0.09        0.28      1.00 o 
  -9  -7   3        0.15       -0.89      1.12 o 
  -8  -7   3       22.54       21.54      2.67 o 
  -7  -7   3        0.05       -0.09      1.10 o 
  -6  -7   3      506.30      547.44      9.54 o 
  -5  -7   3       74.69       76.22      4.28 o 
  -4  -7   3        8.59        5.78      2.07 o 
  -3  -7   3       93.60       82.76      4.17 o 
  -2  -7   3        4.45        3.03      1.83 o 
  -1  -7   3       65.37       62.79      3.33 o 
   0  -7   3       43.65       33.74      2.31 o 
   1  -7   3      210.54      201.91      7.07 o 
   2  -7   3        0.81        0.33      0.93 o 
   3  -7   3       11.20       11.62      1.74 o 
   4  -7   3       24.28       25.34      2.10 o 
 -10  -6   3        3.79        2.75      1.38 o 
  -9  -6   3        5.72        8.39      2.43 o 
  -8  -6   3       23.06       25.50      2.89 o 
  -7  -6   3       26.25       22.04      2.67 o 
  -6  -6   3       65.17       55.68      2.98 o 
  -5  -6   3        0.91        1.75      2.60 o 
  -4  -6   3        5.24        7.13      2.62 o 
  -3  -6   3       45.29       30.88      5.09 o 
  -2  -6   3       21.44       22.77      4.30 o 
  -1  -6   3        0.11       -2.00      2.00 o 
   0  -6   3      154.00      141.13     11.02 o 
   1  -6   3      188.23      185.18     18.19 o 
   2  -6   3     1230.56     1229.92     39.17 o 
   3  -6   3       58.56       53.46      4.66 o 
   4  -6   3       43.39       43.64      3.32 o 
   5  -6   3       36.48       43.71      3.02 o 
 -10  -5   3       72.72       78.78      5.35 o 
  -9  -5   3        5.16        8.14      2.32 o 
  -8  -5   3       12.99        8.92      1.75 o 
  -7  -5   3       45.25       41.88      3.47 o 
  -6  -5   3       34.88       32.60      2.19 o 
  -5  -5   3      171.96      182.36     17.01 o 
  -4  -5   3       11.33       12.03      3.58 o 
  -3  -5   3      322.98      303.15     12.04 o 
  -2  -5   3      717.50      859.67     23.33 o 
  -1  -5   3        6.68        6.07      2.53 o 
   0  -5   3      335.77      346.12     18.82 o 
   1  -5   3      296.02      298.91     15.76 o 
   2  -5   3        5.63       12.30      4.33 o 
   3  -5   3       19.36       20.59      1.80 o 
   4  -5   3        2.56        5.05      1.48 o 
   5  -5   3        0.02        0.01      0.91 o 
   6  -5   3        0.79        1.80      0.95 o 
 -10  -4   3        0.49       -0.10      1.07 o 
  -9  -4   3       15.75       18.22      2.46 o 
  -8  -4   3       20.07       22.80      2.23 o 
  -7  -4   3       49.29       43.79      3.53 o 
  -6  -4   3       34.96       40.88      9.73 o 
  -5  -4   3        2.42        8.39      2.83 o 
  -4  -4   3       66.67       63.61      7.50 o 
  -3  -4   3      135.60      124.69     13.96 o 
  -2  -4   3      953.14      928.90     21.44 o 
  -1  -4   3        0.02        1.42      1.45 o 
   0  -4   3     1757.72     1935.32     27.98 o 
   1  -4   3        3.92        6.16      1.73 o 
   2  -4   3       24.10       35.61      5.41 o 
   3  -4   3      229.79      224.77     14.63 o 
   4  -4   3        1.94        4.71      1.34 o 
   5  -4   3       46.23       40.89      3.38 o 
   6  -4   3        2.20        2.81      2.85 o 
   7  -4   3        0.75        0.70      0.73 o 
 -10  -3   3        8.16        7.42      1.03 o 
  -9  -3   3       67.18       67.71      3.38 o 
  -8  -3   3        0.01        0.41      1.64 o 
  -7  -3   3       78.39       71.61      4.22 o 
  -6  -3   3      114.68      150.81     13.80 o 
  -5  -3   3        2.72        3.14      2.34 o 
  -4  -3   3     1163.89     1361.93     33.21 o 
  -3  -3   3      260.53      241.22     12.09 o 
  -2  -3   3      425.80      438.03     12.71 o 
  -1  -3   3      890.86      820.77     17.89 o 
   0  -3   3      173.35      161.87      6.99 o 
   1  -3   3      443.41      424.08     11.89 o 
   2  -3   3       68.54       64.42      4.76 o 
   3  -3   3       79.79      100.44      7.54 o 
   4  -3   3      282.34      327.21     14.97 o 
   5  -3   3      164.72      149.56      7.98 o 
   6  -3   3       33.35       33.64      2.17 o 
   7  -3   3        0.07        0.63      0.64 o 
   8  -3   3       24.31       28.93      3.42 o 
 -10  -2   3       29.17       34.36      1.99 o 
  -9  -2   3        1.76        2.97      0.99 o 
  -8  -2   3       13.09       12.83      5.63 o 
  -7  -2   3      167.15      161.80      8.11 o 
  -6  -2   3       74.26       75.09      6.21 o 
  -5  -2   3       79.42       70.47      7.15 o 
  -4  -2   3       31.98       49.87      4.50 o 
  -3  -2   3     6227.83     6055.63     47.73 o 
  -2  -2   3    12770.58    11614.43    348.83 o 
  -1  -2   3    17262.78    14456.78     94.15 o 
   0  -2   3       49.95       39.80      4.09 o 
   1  -2   3      104.87      111.63      5.22 o 
   2  -2   3       92.06      105.90      7.09 o 
   3  -2   3        0.00        3.19      2.04 o 
   4  -2   3       68.11       88.55      9.11 o 
   5  -2   3       35.70       25.02      8.06 o 
   6  -2   3       72.82       74.65      4.54 o 
   7  -2   3        0.12       -0.43      0.99 o 
   8  -2   3        1.67        0.88      0.85 o 
  -9  -1   3        5.05        5.73      1.16 o 
  -8  -1   3        3.73        2.97      1.06 o 
  -7  -1   3      231.54      237.22      6.27 o 
  -6  -1   3      120.32      116.46      8.94 o 
  -5  -1   3      597.49      601.16     17.83 o 
  -4  -1   3      663.45      725.16     19.73 o 
  -3  -1   3        1.09        0.73      1.69 o 
  -2  -1   3       48.71       86.16      9.93 o 
  -1  -1   3     6705.22     5947.74     45.26 o 
   0  -1   3     1510.98     1608.59     22.50 o 
   1  -1   3      459.61      481.02     15.69 o 
   2  -1   3      256.42      287.60      9.67 o 
   3  -1   3      157.04      140.78      7.09 o 
   4  -1   3      175.80      205.20      9.85 o 
   5  -1   3      202.81      214.79     13.40 o 
   6  -1   3      318.13      278.82     14.07 o 
   7  -1   3      415.92      391.41      8.85 o 
   8  -1   3        5.75        5.71      1.27 o 
   9  -1   3        5.41        5.79      1.36 o 
  -9   0   3        0.32        1.21      0.95 o 
  -8   0   3      292.84      289.38      9.14 o 
  -7   0   3       40.95       38.79      2.69 o 
  -6   0   3      184.80      169.41     22.33 o 
  -5   0   3      217.58      220.40     13.32 o 
  -4   0   3      818.74      712.45     19.66 o 
  -3   0   3       10.44       15.27      2.64 o 
  -2   0   3     1359.65     1332.48     19.35 o 
  -1   0   3      884.59      842.78     14.79 o 
   0   0   3       21.94       23.21      2.44 o 
   2   0   3       41.60       55.99      4.89 o 
   3   0   3      114.04      102.70      8.10 o 
   4   0   3      397.29      380.50     18.25 o 
   5   0   3        0.01        3.87      2.22 o 
   6   0   3       63.03       67.25      8.32 o 
   7   0   3        3.07        0.94      1.07 o 
   8   0   3       24.42       26.55      2.59 o 
   9   0   3        2.47        3.29      1.08 o 
  -9   1   3        4.00        4.78      1.15 o 
  -8   1   3        7.33        6.07      1.57 o 
  -7   1   3       64.81       64.09      4.42 o 
  -6   1   3      460.62      431.18     10.04 o 
  -5   1   3      642.41      583.09     23.12 o 
  -4   1   3      316.07      366.28     16.05 o 
  -3   1   3       19.07        4.87      2.50 o 
  -2   1   3     2690.73     2454.28     21.79 o 
  -1   1   3     2784.71     2623.69     30.94 o 
   0   1   3      128.90      157.57     12.50 o 
   1   1   3      938.40      836.42     17.35 o 
   2   1   3     3825.08     3434.70     49.61 o 
   3   1   3     1698.06     1706.30     34.16 o 
   4   1   3      267.22      323.48     12.14 o 
   5   1   3      552.28      610.43     17.75 o 
   6   1   3       13.11       20.38      4.61 o 
   7   1   3      176.76      166.50      6.44 o 
   8   1   3       61.04       54.70      4.72 o 
   9   1   3        4.59        5.53      1.08 o 
  10   1   3       15.42       17.84      1.86 o 
  -8   2   3        5.35        6.28      1.07 o 
  -7   2   3       19.07       13.24      2.14 o 
  -6   2   3       28.80       32.53      3.11 o 
  -5   2   3       18.60       31.27      9.73 o 
  -4   2   3       46.29       48.38      6.34 o 
  -3   2   3       11.84       27.38      3.61 o 
  -2   2   3      367.75      418.07     10.73 o 
  -1   2   3       40.02       39.07      3.61 o 
   0   2   3      726.19      715.46     11.90 o 
   1   2   3      418.35      409.05     13.07 o 
   2   2   3      668.73      728.41     14.63 o 
   3   2   3     1936.00     1882.10     20.86 o 
   4   2   3     1376.88     1443.38     26.48 o 
   5   2   3      484.20      593.24     19.81 o 
   6   2   3      173.55      209.35     16.60 o 
   7   2   3      852.82      803.55     13.52 o 
   8   2   3        2.34        4.60      1.43 o 
   9   2   3       24.53       27.97      2.01 o 
  10   2   3        0.08       -0.68      0.83 o 
  -8   3   3        1.95        0.21      1.04 o 
  -7   3   3       33.77       32.74      2.31 o 
  -6   3   3        1.03        0.62      1.07 o 
  -5   3   3        1.78        6.05      2.17 o 
  -4   3   3        6.68        5.98      2.80 o 
  -3   3   3       91.28       97.59      7.28 o 
  -2   3   3      679.93      793.49     18.50 o 
  -1   3   3       39.27       38.37      3.06 o 
   0   3   3       19.09       38.09      3.65 o 
   1   3   3      873.33      833.80     14.77 o 
   2   3   3       29.08       26.42      3.42 o 
   3   3   3      156.54      175.28      7.41 o 
   4   3   3       89.08      103.34      6.43 o 
   5   3   3       56.18       45.90      6.99 o 
   6   3   3      149.71      148.43     13.74 o 
   7   3   3        0.00       -1.76      2.54 o 
   8   3   3       11.62       11.07      2.03 o 
   9   3   3       16.33       16.52      2.33 o 
  10   3   3        1.83        1.87      0.82 o 
  -7   4   3        1.11        2.11      1.17 o 
  -6   4   3        0.03        0.86      1.12 o 
  -5   4   3      132.28      120.40      8.05 o 
  -4   4   3      382.70      348.41     12.48 o 
  -3   4   3      124.36      117.71     12.41 o 
  -2   4   3       48.78       65.27      7.01 o 
  -1   4   3      437.75      537.75     14.78 o 
   0   4   3      632.11      726.44     18.25 o 
   1   4   3     1718.21     1755.44     25.22 o 
   2   4   3      143.35      136.81      7.92 o 
   3   4   3        0.53        2.38      1.43 o 
   4   4   3       12.09       18.07      4.13 o 
   5   4   3       44.01       37.71      5.68 o 
   6   4   3      187.94      201.04     35.59 o 
   7   4   3        8.97        7.21      1.64 o 
   8   4   3       20.38       16.64      2.21 o 
   9   4   3       37.58       34.96      4.77 o 
  10   4   3        3.10        2.96      1.11 o 
  -6   5   3        9.12        9.76      2.14 o 
  -5   5   3        7.39        6.71      2.20 o 
  -4   5   3      100.30       89.11      4.79 o 
  -3   5   3       99.04      107.27      5.38 o 
  -2   5   3      154.30      134.87     19.51 o 
  -1   5   3      123.49       94.17     10.60 o 
   0   5   3       60.95       46.04      6.36 o 
   1   5   3      180.03      161.35      8.79 o 
   2   5   3        0.00        1.64      1.37 o 
   3   5   3     1024.47     1159.99     26.22 o 
   4   5   3      334.83      340.46     20.00 o 
   5   5   3       95.15       96.79      8.79 o 
   6   5   3      163.92      152.83     22.96 o 
   7   5   3        8.91        8.90      1.31 o 
   8   5   3       17.46       18.16      2.37 o 
   9   5   3        1.38        0.54      0.87 o 
  10   5   3        2.85        3.51      1.67 o 
  -5   6   3       19.54       20.40      3.06 o 
  -4   6   3        0.68        0.75      0.76 o 
  -3   6   3        3.33        2.67      1.07 o 
  -2   6   3      100.93       91.03      3.76 o 
  -1   6   3       48.25       50.97      3.35 o 
   0   6   3      107.32      118.56      9.94 o 
   1   6   3       47.60       48.37      6.41 o 
   2   6   3      174.92      172.06     12.00 o 
   3   6   3       42.68       37.71      5.55 o 
   4   6   3       15.95       16.23      3.93 o 
   5   6   3      230.56      196.33     17.13 o 
   6   6   3        0.09       -0.34      0.84 o 
   7   6   3       51.96       56.27      3.88 o 
   8   6   3        3.10        5.06      1.54 o 
   9   6   3       11.28       13.80      3.67 o 
  10   6   3        7.46       11.18      2.32 o 
  -3   7   3        0.29       -0.69      1.15 o 
  -2   7   3      119.73      108.82      5.06 o 
  -1   7   3       74.02       77.09      4.07 o 
   0   7   3        0.56        0.32      1.33 o 
   1   7   3        6.43        6.97      1.97 o 
   2   7   3        2.64       -0.78      1.52 o 
   3   7   3       44.21       47.04      3.78 o 
   4   7   3       10.63        8.38      1.38 o 
   5   7   3       74.21       76.92      4.31 o 
   6   7   3      115.12      105.60      5.44 o 
   7   7   3      120.57      126.85      6.16 o 
   8   7   3       26.79       24.05      5.19 o 
   9   7   3        0.03        0.73      0.90 o 
  10   7   3        1.02        0.13      0.55 o 
  -3   8   3        0.65        2.35      1.15 o 
  -2   8   3        0.77       -0.07      0.99 o 
  -1   8   3        0.16        2.02      1.72 o 
   0   8   3      382.84      375.71      9.98 o 
   1   8   3       26.93       22.44      1.95 o 
   2   8   3        4.56        4.70      1.20 o 
   3   8   3       13.73        9.19      1.68 o 
   4   8   3       14.61       16.60      1.75 o 
   5   8   3       45.16       42.90      4.07 o 
   6   8   3       21.47       19.71      2.54 o 
   7   8   3       12.32       12.24      2.11 o 
   8   8   3       14.26       15.78      2.20 o 
   9   8   3        4.32        8.45      1.48 o 
  -2   9   3        1.18       -0.09      0.62 o 
  -1   9   3        0.03        0.12      0.75 o 
   0   9   3        0.10       -0.25      0.84 o 
   1   9   3       15.52       18.60      2.31 o 
   2   9   3       32.67       29.50      2.24 o 
   3   9   3       44.45       46.35      3.11 o 
   4   9   3       33.13       34.61      4.38 o 
   5   9   3        6.80        5.19      1.17 o 
   6   9   3        0.28        0.29      0.75 o 
   7   9   3        0.05        0.47      0.69 o 
   8   9   3       86.68       92.35      6.07 o 
   0  10   3        1.49        1.40      0.88 o 
   1  10   3        0.09        0.55      0.72 o 
   2  10   3       31.35       33.72      2.06 o 
   3  10   3       66.46       76.82      3.72 o 
   4  10   3       51.29       37.54      3.83 o 
   5  10   3        6.35        3.40      1.63 o 
   6  10   3        6.49        6.63      1.76 o 
   7  10   3        0.34        0.55      0.80 o 
  -6 -10   4       16.03       14.45      2.28 o 
  -5 -10   4        1.31        2.86      1.58 o 
  -4 -10   4        4.80        4.60      1.94 o 
  -3 -10   4        2.40        3.39      1.85 o 
  -2 -10   4        3.97        3.23      1.79 o 
  -1 -10   4        1.75        0.29      1.17 o 
  -8  -9   4        0.22        0.35      0.63 o 
  -7  -9   4        1.67        1.77      1.85 o 
  -6  -9   4        0.34        0.48      0.94 o 
  -5  -9   4       10.07       13.69      3.11 o 
  -4  -9   4       26.87       21.44      3.51 o 
  -3  -9   4        3.09        1.77      1.58 o 
  -2  -9   4        0.40       -0.21      1.48 o 
  -1  -9   4        9.85       10.55      2.57 o 
   0  -9   4        7.10        8.89      2.23 o 
   1  -9   4        0.09        0.61      1.01 o 
  -9  -8   4       11.21       12.99      2.22 o 
  -8  -8   4        2.58        3.89      1.53 o 
  -7  -8   4       13.18       13.01      1.98 o 
  -6  -8   4       51.24       54.80      3.09 o 
  -5  -8   4        0.33        2.00      2.22 o 
  -4  -8   4       88.49       97.96      7.34 o 
  -3  -8   4      114.42      120.37      8.07 o 
  -2  -8   4       60.47       53.42      5.38 o 
  -1  -8   4       54.64       59.17      3.16 o 
   0  -8   4       87.11       86.81      3.77 o 
   1  -8   4        0.55        0.83      0.99 o 
   2  -8   4       62.82       64.77      3.68 o 
   3  -8   4       38.80       40.26      2.03 o 
  -9  -7   4       17.18       15.92      1.90 o 
  -8  -7   4        1.25       -0.47      1.61 o 
  -7  -7   4       44.30       48.94      3.74 o 
  -6  -7   4       45.86       55.33      3.21 o 
  -5  -7   4      303.98      324.05     10.07 o 
  -4  -7   4      140.29      150.84      8.06 o 
  -3  -7   4       21.79       26.11      3.28 o 
  -2  -7   4       70.72       81.11      3.53 o 
  -1  -7   4      225.46      219.53      5.68 o 
   0  -7   4       13.92       13.43      1.55 o 
   1  -7   4       17.07       15.99      2.09 o 
   2  -7   4       34.18       37.85      3.08 o 
   3  -7   4        3.14        3.56      1.19 o 
   4  -7   4        0.86        0.58      0.97 o 
 -10  -6   4        0.12       -0.35      1.01 o 
  -9  -6   4       49.70       53.85      5.12 o 
  -8  -6   4       46.98       43.17      3.51 o 
  -7  -6   4        0.89        2.76      1.23 o 
  -6  -6   4       61.24       70.12      3.34 o 
  -5  -6   4       32.91       27.80      2.46 o 
  -4  -6   4       39.24       38.83      5.45 o 
  -3  -6   4       56.59       55.43      6.78 o 
  -2  -6   4       32.55       25.24      4.70 o 
  -1  -6   4      108.39      121.99     12.67 o 
   0  -6   4       17.79       10.72     11.25 o 
   1  -6   4       31.31       26.19      2.39 o 
   2  -6   4        8.92        8.96      2.38 o 
   3  -6   4        8.00        4.93      1.42 o 
   4  -6   4      190.47      195.17      6.87 o 
   5  -6   4       19.19       26.05      2.33 o 
 -10  -5   4        2.98        1.30      1.21 o 
  -9  -5   4        1.91        1.83      1.50 o 
  -8  -5   4       10.38       10.19      1.96 o 
  -7  -5   4       24.80       21.75      2.50 o 
  -6  -5   4        0.19        1.73      1.02 o 
  -5  -5   4        1.81       -2.32      2.81 o 
  -4  -5   4        2.95        3.33      2.63 o 
  -3  -5   4        0.29       -0.02      1.71 o 
  -2  -5   4       31.93       25.57      4.21 o 
  -1  -5   4      629.68      673.31     26.25 o 
   0  -5   4       70.86       78.32      9.47 o 
   1  -5   4       15.96       16.36      4.75 o 
   2  -5   4        3.38        9.10      3.91 o 
   3  -5   4      270.96      279.60      8.80 o 
   4  -5   4      362.72      368.07      9.84 o 
   5  -5   4       41.35       40.45      3.29 o 
   6  -5   4        0.40        1.34      0.87 o 
 -10  -4   4       26.68       29.87      3.29 o 
  -9  -4   4        0.13        0.75      1.27 o 
  -8  -4   4        0.81        3.08      2.05 o 
  -7  -4   4        8.72        6.07      1.58 o 
  -6  -4   4        5.98       10.17      6.17 o 
  -5  -4   4       16.94       16.21      4.74 o 
  -4  -4   4     1178.62     1212.27     33.74 o 
  -3  -4   4       26.23       44.63     11.63 o 
  -2  -4   4       70.35       53.23      4.40 o 
  -1  -4   4        0.94        1.81      1.26 o 
   0  -4   4        2.98       10.92      2.89 o 
   1  -4   4        1.61        3.65      1.39 o 
   2  -4   4       41.76       37.37      5.66 o 
   3  -4   4       18.08       17.35      4.30 o 
   4  -4   4       31.49       34.51      2.92 o 
   5  -4   4       89.17       78.96      4.64 o 
   6  -4   4       18.76       18.41      2.30 o 
   7  -4   4        3.33        1.90      0.75 o 
 -10  -3   4        5.88        6.24      1.92 o 
  -9  -3   4       34.34       38.48      2.56 o 
  -8  -3   4       47.74       47.96      3.03 o 
  -7  -3   4      126.18      113.43      5.29 o 
  -6  -3   4      607.20      653.08     28.41 o 
  -5  -3   4      267.45      256.30     16.49 o 
  -4  -3   4       67.73       59.13      4.97 o 
  -3  -3   4      591.35      571.25     19.52 o 
  -2  -3   4     1548.06     1488.37     20.81 o 
  -1  -3   4     1383.28     1465.02     20.91 o 
   0  -3   4      204.28      189.38     11.65 o 
   1  -3   4      772.77      798.87     19.37 o 
   2  -3   4      530.58      565.79     16.01 o 
   3  -3   4        0.86       -1.64      2.85 o 
   4  -3   4       57.99       38.46      7.96 o 
   5  -3   4       64.51       64.08      4.05 o 
   6  -3   4      151.39      152.65      8.10 o 
   7  -3   4        0.04       -0.40      0.70 o 
   8  -3   4       14.15       14.96      2.55 o 
 -10  -2   4        0.24        0.48      0.71 o 
  -9  -2   4        0.58        1.44      0.78 o 
  -8  -2   4       49.75       47.85      3.74 o 
  -7  -2   4      126.56      134.04      4.63 o 
  -6  -2   4        5.91        8.66      3.66 o 
  -5  -2   4      242.15      292.92     14.08 o 
  -4  -2   4      293.67      355.71     16.79 o 
  -3  -2   4      253.29      228.19     14.71 o 
  -2  -2   4     2660.17     2796.50     57.33 o 
  -1  -2   4     3440.47     3465.97     37.36 o 
   0  -2   4       87.78      111.04      5.98 o 
   1  -2   4        4.32        7.07      1.56 o 
   2  -2   4       47.38       55.35      4.54 o 
   3  -2   4       14.47       12.43      3.07 o 
   4  -2   4       61.96       77.76      7.95 o 
   5  -2   4      101.64       91.03     15.94 o 
   6  -2   4       24.04       22.91      2.14 o 
   7  -2   4      211.39      199.51      6.12 o 
   8  -2   4        0.00        0.48      0.58 o 
  -9  -1   4       10.11        8.56      1.33 o 
  -8  -1   4       56.48       51.43      4.58 o 
  -7  -1   4      316.48      333.55      9.03 o 
  -6  -1   4       14.19        7.13      3.65 o 
  -5  -1   4        2.75        1.16      1.55 o 
  -4  -1   4      486.74      491.73     14.37 o 
  -3  -1   4     1005.79     1050.82     20.25 o 
  -2  -1   4       63.73       39.26      3.20 o 
  -1  -1   4     1500.36     1497.67     16.43 o 
   0  -1   4     3216.04     3275.29     44.12 o 
   1  -1   4      414.95      453.16     17.20 o 
   2  -1   4      280.76      208.72      8.71 o 
   3  -1   4      459.38      475.81     13.25 o 
   4  -1   4      217.45      241.37     12.62 o 
   5  -1   4      274.03      291.42     24.19 o 
   6  -1   4       32.47       28.43      1.94 o 
   7  -1   4        1.54        1.23      1.05 o 
   8  -1   4        0.01        0.27      0.91 o 
   9  -1   4       18.16       22.67      2.17 o 
  -9   0   4        0.21        0.42      0.98 o 
  -8   0   4       10.42        8.95      2.40 o 
  -7   0   4      313.66      313.32      7.43 o 
  -6   0   4       68.88       62.12     14.26 o 
  -5   0   4        3.72        8.96      2.91 o 
  -4   0   4       64.34       81.26      6.83 o 
  -3   0   4     1352.76     1383.47     24.86 o 
  -2   0   4     1325.32     1387.17     19.06 o 
  -1   0   4      405.76      402.19     10.90 o 
   0   0   4     3571.78     3210.73     31.79 o 
   1   0   4     1319.72     1304.84     29.63 o 
   2   0   4      160.13      189.17      9.07 o 
   3   0   4       37.46       43.60      7.18 o 
   4   0   4        7.39       10.22      3.33 o 
   5   0   4       50.57       44.61      7.27 o 
   6   0   4        0.07        2.30      6.76 o 
   7   0   4      270.93      245.02      5.58 o 
   8   0   4       26.52       23.26      2.15 o 
   9   0   4        6.75       11.24      2.01 o 
  -9   1   4        1.22        1.87      0.88 o 
  -8   1   4       15.47       18.73      2.45 o 
  -7   1   4      112.28      116.13      5.89 o 
  -6   1   4      378.41      383.14      9.97 o 
  -5   1   4       10.17       11.09      5.04 o 
  -4   1   4      332.96      288.94     14.46 o 
  -3   1   4       54.20       76.47      5.12 o 
  -2   1   4      959.06      928.03     17.52 o 
  -1   1   4      136.87      187.37      6.80 o 
   0   1   4      653.85      624.03     11.08 o 
   1   1   4    21534.43    16218.89    196.77 o 
   2   1   4      155.69      214.04      8.65 o 
   3   1   4      314.31      280.64      9.06 o 
   4   1   4      261.12      289.40     12.31 o 
   5   1   4       99.69      118.31      9.38 o 
   6   1   4       68.06       82.79      8.56 o 
   7   1   4      156.96      153.26      6.23 o 
   8   1   4        0.17       -0.29      0.93 o 
   9   1   4       18.10       19.23      1.65 o 
  10   1   4       11.19       14.43      1.65 o 
  -8   2   4       29.20       28.98      2.03 o 
  -7   2   4       32.62       31.86      5.11 o 
  -6   2   4       24.58       23.51      2.60 o 
  -5   2   4        6.51        8.61      6.52 o 
  -4   2   4       14.70       16.79      4.19 o 
  -3   2   4      290.43      338.29     13.85 o 
  -2   2   4     1181.52     1228.74     18.99 o 
  -1   2   4      212.45      190.51     10.62 o 
   0   2   4       37.31       34.52      2.90 o 
   1   2   4     3369.41     3043.04     27.93 o 
   2   2   4       17.64       19.00      2.16 o 
   3   2   4      174.27      192.54      6.80 o 
   4   2   4       86.64      121.12      6.73 o 
   5   2   4        8.99        3.79      2.67 o 
   6   2   4      118.20      109.94     11.94 o 
   7   2   4       65.57       61.02      3.84 o 
   8   2   4        5.14        5.27      1.31 o 
   9   2   4      106.93      111.48      3.79 o 
  10   2   4        7.66        8.23      1.12 o 
  -8   3   4        4.15        6.78      0.94 o 
  -7   3   4        1.07        0.87      0.76 o 
  -6   3   4        7.64        6.72      1.65 o 
  -5   3   4       12.78       14.56      1.63 o 
  -4   3   4        4.71        7.87      3.91 o 
  -3   3   4        0.84        1.09      2.83 o 
  -2   3   4      595.86      643.33     17.00 o 
  -1   3   4     2559.97     2572.05     49.92 o 
   0   3   4      995.07     1107.33     26.40 o 
   1   3   4      724.23      857.44     15.46 o 
   2   3   4      737.43      648.93     13.32 o 
   3   3   4       10.64       15.78      2.34 o 
   4   3   4       71.46       63.56      5.12 o 
   5   3   4      455.72      489.59     18.36 o 
   6   3   4      213.64      211.36     16.43 o 
   7   3   4       24.85       20.75      2.42 o 
   8   3   4      304.67      330.70      9.65 o 
   9   3   4       27.89       30.52      2.96 o 
  10   3   4        1.67        3.43      0.86 o 
  -7   4   4        7.73        9.63      1.93 o 
  -6   4   4        5.12        3.03      1.45 o 
  -5   4   4       11.56        8.05      1.51 o 
  -4   4   4       13.77       15.64      2.83 o 
  -3   4   4       67.40       76.64     14.16 o 
  -2   4   4      344.68      406.11     27.81 o 
  -1   4   4      162.39      189.75     10.55 o 
   0   4   4       46.55       53.39      5.51 o 
   1   4   4        0.32        4.86      1.81 o 
   2   4   4       30.74       39.49      4.42 o 
   3   4   4      359.96      394.11     14.37 o 
   4   4   4       36.55       21.18      3.77 o 
   5   4   4       73.44       72.92      7.71 o 
   6   4   4      433.73      396.86     18.36 o 
   7   4   4        0.68        0.34      1.30 o 
   8   4   4       44.40       40.88      5.19 o 
   9   4   4        8.35        7.53      2.29 o 
  10   4   4        1.54        0.81      1.57 o 
  -6   5   4        2.72        4.84      1.56 o 
  -5   5   4       30.79       28.77      3.98 o 
  -4   5   4       37.87       38.60      3.24 o 
  -3   5   4      186.96      183.57      6.53 o 
  -2   5   4       12.80        4.56      9.95 o 
  -1   5   4       34.75       34.91      6.79 o 
   0   5   4        0.02        0.15      2.09 o 
   1   5   4      246.77      222.21     10.42 o 
   2   5   4      634.92      716.06     24.96 o 
   3   5   4      448.53      469.72     16.84 o 
   4   5   4       49.32       64.06      8.68 o 
   5   5   4      104.34      131.32     10.33 o 
   6   5   4       13.95       18.94      5.74 o 
   7   5   4      500.09      490.14     11.39 o 
   8   5   4        2.54        2.76      2.70 o 
   9   5   4       54.72       43.90      5.07 o 
  10   5   4        2.45        4.71      2.32 o 
  -5   6   4        0.84        0.20      1.05 o 
  -4   6   4       25.95       23.63      2.48 o 
  -3   6   4        4.25        4.96      1.31 o 
  -2   6   4      176.60      169.38      7.48 o 
  -1   6   4      733.37      700.82     11.21 o 
   0   6   4      258.37      247.17     14.56 o 
   1   6   4       38.17       54.99      6.87 o 
   2   6   4        0.08       -1.94      2.66 o 
   3   6   4      237.83      206.81     12.47 o 
   4   6   4      387.65      393.98     18.47 o 
   5   6   4      385.31      379.01     24.10 o 
   6   6   4       16.48       16.31      2.27 o 
   7   6   4        6.66        5.77      1.59 o 
   8   6   4        0.09       -0.43      1.00 o 
   9   6   4        0.00       -1.40      1.85 o 
  10   6   4        0.38        0.35      0.78 o 
  -4   7   4        4.61        5.16      1.41 o 
  -3   7   4        0.05        0.25      1.21 o 
  -2   7   4        0.85        1.13      1.65 o 
  -1   7   4        8.16       10.57      1.73 o 
   0   7   4       87.35       77.72      5.96 o 
   1   7   4        2.53        3.41      2.90 o 
   2   7   4       54.27       58.36      3.62 o 
   3   7   4       56.60       59.31      3.00 o 
   4   7   4        0.33        0.95      0.90 o 
   5   7   4       53.07       54.93      3.73 o 
   6   7   4      171.95      160.16      6.48 o 
   7   7   4      302.89      300.06      9.37 o 
   8   7   4      104.56      109.87      5.52 o 
   9   7   4       85.22       88.97      4.47 o 
  -3   8   4        0.14        0.10      0.67 o 
  -2   8   4       15.34       19.06      3.06 o 
  -1   8   4      143.82      162.45      9.25 o 
   0   8   4       80.79       93.03      5.00 o 
   1   8   4       10.54        9.14      1.39 o 
   2   8   4      191.29      171.32      6.50 o 
   3   8   4       87.98       77.86      7.49 o 
   4   8   4       23.81       24.90      2.10 o 
   5   8   4      254.13      247.33      8.63 o 
   6   8   4       38.90       32.22      2.48 o 
   7   8   4       10.19        7.86      2.38 o 
   8   8   4        5.01        4.22      1.38 o 
   9   8   4       47.78       62.84      3.88 o 
  -2   9   4       19.52       25.12      1.93 o 
  -1   9   4        0.61       -0.25      0.76 o 
   0   9   4        3.91        4.07      1.28 o 
   1   9   4       51.09       52.41      3.61 o 
   2   9   4        0.83        0.80      0.75 o 
   3   9   4        3.59        1.98      1.05 o 
   4   9   4       44.09       40.17      3.15 o 
   5   9   4        3.34        1.77      1.13 o 
   6   9   4       12.78       11.89      1.56 o 
   7   9   4       11.54        7.12      1.79 o 
   8   9   4       32.31       29.52      2.47 o 
   0  10   4        1.05        0.25      0.56 o 
   1  10   4       37.25       38.08      2.58 o 
   2  10   4       60.26       66.77      2.76 o 
   3  10   4        0.22        0.84      0.81 o 
   4  10   4        7.34        7.27      2.00 o 
   5  10   4       31.89       28.84      3.34 o 
   6  10   4       28.28       26.36      3.02 o 
   7  10   4       26.32       30.07      2.76 o 
  -6 -10   5        2.51        1.39      0.74 o 
  -5 -10   5        1.79        2.61      0.96 o 
  -4 -10   5        2.36        3.14      1.69 o 
  -3 -10   5        1.53        2.30      1.56 o 
  -2 -10   5        0.45        1.61      1.43 o 
  -1 -10   5       31.97       43.68      3.70 o 
  -8  -9   5       11.52        9.87      1.67 o 
  -7  -9   5       15.27       17.59      2.62 o 
  -6  -9   5        2.10        3.66      1.18 o 
  -5  -9   5       12.89       12.61      2.88 o 
  -4  -9   5        2.23        4.08      2.22 o 
  -3  -9   5       34.17       27.94      3.99 o 
  -2  -9   5        8.08        6.65      2.35 o 
  -1  -9   5        8.92        9.39      2.44 o 
   0  -9   5        2.77        2.53      1.46 o 
   1  -9   5        0.53        1.26      1.12 o 
  -8  -8   5        7.69        9.22      1.52 o 
  -7  -8   5       12.24       10.92      1.79 o 
  -6  -8   5       33.80       36.66      2.55 o 
  -5  -8   5        3.32        7.77      2.70 o 
  -4  -8   5       90.57       92.90      7.16 o 
  -3  -8   5       38.06       30.35      4.29 o 
  -2  -8   5        0.80       -1.03      1.60 o 
  -1  -8   5       99.88      109.75      5.17 o 
   0  -8   5      110.86      117.72      4.34 o 
   1  -8   5        0.52        1.08      0.70 o 
   2  -8   5        6.28        7.84      1.51 o 
   3  -8   5        0.54        0.77      0.72 o 
  -9  -7   5        5.53        3.25      1.35 o 
  -8  -7   5        3.96        6.26      1.50 o 
  -7  -7   5        6.57        5.18      1.50 o 
  -6  -7   5       93.96       92.02      4.08 o 
  -5  -7   5       20.29       26.03      3.64 o 
  -4  -7   5        0.56        3.72      1.96 o 
  -3  -7   5       38.27       32.65      8.12 o 
  -2  -7   5       27.69       23.28      2.36 o 
  -1  -7   5       47.47       47.43      2.36 o 
   0  -7   5      466.90      460.55     10.13 o 
   1  -7   5       25.98       22.30      2.42 o 
   2  -7   5      119.76      112.21      5.16 o 
   3  -7   5        2.09        2.93      1.57 o 
   4  -7   5        1.11        3.73      1.53 o 
  -9  -6   5       10.72        8.11      2.13 o 
  -8  -6   5       12.27       10.17      1.89 o 
  -7  -6   5        9.21       11.14      2.04 o 
  -6  -6   5       48.23       44.04      2.79 o 
  -5  -6   5        8.62        7.40      1.74 o 
  -4  -6   5       76.88       71.78      9.93 o 
  -3  -6   5        2.76        0.93      2.52 o 
  -2  -6   5      381.01      369.91     22.41 o 
  -1  -6   5      184.73      189.05     15.94 o 
   0  -6   5      230.32      244.41     17.82 o 
   1  -6   5      201.24      188.30      7.83 o 
   2  -6   5       41.48       37.18      7.33 o 
   3  -6   5      188.43      189.79     12.17 o 
   4  -6   5       12.42       10.38      1.78 o 
   5  -6   5        6.81        6.52      1.26 o 
 -10  -5   5       36.74       43.17      3.75 o 
  -9  -5   5        5.65        6.69      2.15 o 
  -8  -5   5        1.66        0.85      1.04 o 
  -7  -5   5        5.56        3.76      1.23 o 
  -6  -5   5       93.48       93.74      3.87 o 
  -5  -5   5        0.35        3.72      3.74 o 
  -4  -5   5        0.03        1.64      2.07 o 
  -3  -5   5       12.37       12.11      3.60 o 
  -2  -5   5      257.43      237.33     12.72 o 
  -1  -5   5       17.55       15.35      4.43 o 
   0  -5   5      625.12      583.32     24.98 o 
   1  -5   5        3.68       -0.17      1.98 o 
   2  -5   5       15.66       14.96      2.53 o 
   3  -5   5       76.80       72.96      4.17 o 
   4  -5   5       61.55       58.65      4.01 o 
   5  -5   5        4.39        3.71      1.20 o 
   6  -5   5       16.73       15.28      1.79 o 
 -10  -4   5        2.05        1.75      1.15 o 
  -9  -4   5       19.22       16.94      3.17 o 
  -8  -4   5       15.78       17.07      2.33 o 
  -7  -4   5       34.56       31.17      2.88 o 
  -6  -4   5       39.37       42.11      4.21 o 
  -5  -4   5      359.55      385.21     31.24 o 
  -4  -4   5      285.55      288.62     23.44 o 
  -3  -4   5     3739.67     3996.22     56.60 o 
  -2  -4   5     2766.62     2848.71     42.39 o 
  -1  -4   5        7.40       10.86      3.30 o 
   0  -4   5        3.77        2.13      1.74 o 
   1  -4   5       67.44       59.38      6.34 o 
   2  -4   5        4.91        1.34      3.16 o 
   3  -4   5        0.02        0.23      4.20 o 
   4  -4   5       52.56       54.34      3.65 o 
   5  -4   5       46.02       39.42      3.36 o 
   6  -4   5       18.93       14.29      2.05 o 
   7  -4   5       11.07       16.84      1.75 o 
 -10  -3   5       19.02       17.31      1.97 o 
  -9  -3   5       54.34       58.07      3.70 o 
  -8  -3   5      201.36      193.28      7.25 o 
  -7  -3   5       12.34       12.75      2.08 o 
  -6  -3   5       20.42       14.14      4.57 o 
  -5  -3   5       43.76       51.21      7.53 o 
  -4  -3   5       83.19       84.69      8.04 o 
  -3  -3   5     1172.44     1246.35     30.30 o 
  -2  -3   5      522.69      508.56     14.45 o 
  -1  -3   5     2696.24     2934.66     43.57 o 
   0  -3   5      511.52      606.74     29.76 o 
   1  -3   5     1908.29     1926.74     34.59 o 
   2  -3   5      248.72      279.89     14.25 o 
   3  -3   5       11.57       22.21      5.87 o 
   4  -3   5      459.22      464.93     36.06 o 
   5  -3   5      104.55       98.94      5.06 o 
   6  -3   5       64.98       65.67      3.58 o 
   7  -3   5       14.49       14.59      1.89 o 
   8  -3   5        0.59        3.07      0.93 o 
  -9  -2   5       51.85       50.36      2.47 o 
  -8  -2   5       20.06       23.26      2.20 o 
  -7  -2   5       72.10       61.60      3.22 o 
  -6  -2   5       15.89       11.77      4.11 o 
  -5  -2   5     1006.53     1040.90     29.77 o 
  -4  -2   5      286.34      298.08     12.45 o 
  -3  -2   5      599.65      644.36     15.48 o 
  -2  -2   5      195.30      263.19      8.22 o 
  -1  -2   5      490.33      438.39      9.60 o 
   0  -2   5       11.49       10.18      2.36 o 
   1  -2   5      515.89      469.31     13.88 o 
   2  -2   5      113.03      127.78      9.67 o 
   3  -2   5      644.52      824.93     27.33 o 
   4  -2   5       15.62       24.68      5.89 o 
   5  -2   5      246.02      243.88      7.54 o 
   6  -2   5       53.91       56.15      3.24 o 
   7  -2   5       16.82       14.91      1.84 o 
   8  -2   5       10.05       13.63      1.45 o 
  -9  -1   5       65.78       64.98      3.15 o 
  -8  -1   5        1.55        0.10      1.02 o 
  -7  -1   5       59.11       49.22      3.60 o 
  -6  -1   5       74.07       75.81     15.45 o 
  -5  -1   5        5.84        5.01      2.21 o 
  -4  -1   5        6.02        7.44      2.08 o 
  -3  -1   5       71.56       67.72      4.69 o 
  -2  -1   5        0.03        1.62      1.06 o 
  -1  -1   5      711.76      832.97     19.60 o 
   0  -1   5     8495.50     7831.64    104.06 o 
   1  -1   5        7.28        8.95      1.88 o 
   2  -1   5      334.06      330.01     10.94 o 
   3  -1   5       42.39       25.20      5.39 o 
   4  -1   5      622.59      604.82     20.20 o 
   5  -1   5       72.83       77.80     11.30 o 
   6  -1   5       98.94       95.66      3.52 o 
   7  -1   5      126.79      129.94      4.23 o 
   8  -1   5       15.90       17.91      2.33 o 
   9  -1   5        4.01        3.33      1.13 o 
  -9   0   5        0.72        1.01      0.66 o 
  -8   0   5       93.20       90.98      5.70 o 
  -7   0   5       91.49       84.67      4.93 o 
  -6   0   5      863.39      848.97     18.91 o 
  -5   0   5       77.79       82.57     10.23 o 
  -4   0   5      514.02      530.10     20.57 o 
  -3   0   5        0.00        3.19      2.00 o 
  -2   0   5      279.14      282.87      8.63 o 
  -1   0   5      112.48       80.28      6.25 o 
   0   0   5    18323.50    15252.01     76.91 o 
   1   0   5     4887.46     4521.16     34.40 o 
   2   0   5     1885.83     1756.13     42.96 o 
   3   0   5     1379.41     1514.27     32.01 o 
   4   0   5      974.08     1042.56     30.87 o 
   5   0   5        1.82        0.83      4.08 o 
   6   0   5      124.83      114.03      6.54 o 
   7   0   5      184.68      189.68      4.95 o 
   8   0   5        0.28        1.31      0.99 o 
   9   0   5       14.67       13.85      1.45 o 
  -9   1   5        7.10        6.55      0.86 o 
  -8   1   5       10.66        8.32      2.64 o 
  -7   1   5        0.28        1.86      1.33 o 
  -6   1   5      511.45      483.91     10.92 o 
  -5   1   5       41.04       49.42      6.89 o 
  -4   1   5      951.06      894.84     30.07 o 
  -3   1   5      252.57      253.56     10.66 o 
  -2   1   5      332.06      314.42     11.61 o 
  -1   1   5      247.20      245.12     16.10 o 
   0   1   5      422.08      442.30      9.70 o 
   1   1   5       98.91      121.82      4.57 o 
   2   1   5      608.75      680.74     11.50 o 
   3   1   5      554.82      611.59     13.58 o 
   4   1   5      361.05      406.73     12.95 o 
   5   1   5      162.39      163.33     12.09 o 
   6   1   5        0.34        0.83     12.06 o 
   7   1   5       78.04       80.39      5.77 o 
   8   1   5       45.36       43.42      3.91 o 
   9   1   5        1.07        0.91      0.79 o 
  -8   2   5        5.46        7.36      1.11 o 
  -7   2   5       60.31       63.78      4.39 o 
  -6   2   5      334.29      298.33      7.01 o 
  -5   2   5        0.38        1.80      1.27 o 
  -4   2   5      222.74      204.91     13.08 o 
  -3   2   5       87.46       72.57      5.98 o 
  -2   2   5        2.39        1.36      1.51 o 
  -1   2   5        1.03        3.68      3.31 o 
   0   2   5      297.81      283.59      6.52 o 
   1   2   5     1763.83     1721.57     14.77 o 
   2   2   5     2121.17     2031.68     35.58 o 
   3   2   5      180.24      153.47      6.87 o 
   4   2   5      539.07      649.13     19.03 o 
   5   2   5      174.63      201.30     11.97 o 
   6   2   5      116.68       86.06     12.95 o 
   7   2   5      206.71      191.10     11.03 o 
   8   2   5       99.93      101.50      4.45 o 
   9   2   5       57.12       56.21      3.14 o 
  10   2   5        1.11        1.37      0.71 o 
  -8   3   5        0.25        0.68      0.67 o 
  -7   3   5        0.19        0.78      1.48 o 
  -6   3   5       13.20       11.31      3.57 o 
  -5   3   5        6.02        6.89      1.52 o 
  -4   3   5       72.63       73.21     10.05 o 
  -3   3   5       60.66       66.31     10.01 o 
  -2   3   5        4.89        2.27      2.18 o 
  -1   3   5      207.79      192.23      7.84 o 
   0   3   5      616.42      604.40     19.96 o 
   1   3   5       25.58       48.07      3.01 o 
   2   3   5      170.29      209.86      6.33 o 
   3   3   5     1834.92     1714.87     29.47 o 
   4   3   5      283.14      284.27     10.03 o 
   5   3   5     1246.17     1280.75     30.29 o 
   6   3   5       12.77       19.95      5.29 o 
   7   3   5        3.77        3.86      1.53 o 
   8   3   5        6.33        4.92      3.27 o 
   9   3   5       12.75       13.35      2.28 o 
  10   3   5       23.18       23.82      3.36 o 
  -7   4   5        6.18        4.80      1.40 o 
  -6   4   5        1.98        2.42      1.26 o 
  -5   4   5       68.59       64.55      4.15 o 
  -4   4   5        0.31        1.74      1.21 o 
  -3   4   5      174.47      145.00     19.80 o 
  -2   4   5       12.32       16.73      4.80 o 
  -1   4   5        3.03        2.31      1.84 o 
   0   4   5     1205.74     1313.35     27.86 o 
   1   4   5        2.92        1.76      1.23 o 
   2   4   5        4.30        7.38      2.24 o 
   3   4   5       59.53       70.55      6.47 o 
   4   4   5       23.49       16.76      3.54 o 
   5   4   5       72.78       80.10      9.39 o 
   6   4   5        0.60       -3.34      3.46 o 
   7   4   5      168.65      174.30      9.34 o 
   8   4   5        1.82        1.27      1.67 o 
   9   4   5        1.53        0.63      1.23 o 
  10   4   5        2.55        4.70      1.22 o 
  -6   5   5        4.62        8.43      2.01 o 
  -5   5   5       64.75       63.83      6.14 o 
  -4   5   5       12.06        9.85      3.57 o 
  -3   5   5       30.53       32.05      2.80 o 
  -2   5   5       75.90       69.46     10.44 o 
  -1   5   5        0.00        2.21      1.70 o 
   0   5   5       13.02       10.21      3.67 o 
   1   5   5       70.67       73.71      7.24 o 
   2   5   5      119.67      108.41      8.38 o 
   3   5   5      274.62      287.84     11.94 o 
   4   5   5        1.26       -1.20      2.53 o 
   5   5   5       16.50       14.19      3.73 o 
   6   5   5       19.63       11.38      3.24 o 
   7   5   5       61.16       62.97      4.21 o 
   8   5   5       76.82       71.23      6.76 o 
   9   5   5        4.08        3.49      1.95 o 
  10   5   5        8.03       11.31      1.99 o 
  -5   6   5        0.00       -0.51      1.30 o 
  -4   6   5        0.25       -0.30      0.89 o 
  -3   6   5        4.48        2.22      1.16 o 
  -2   6   5       43.38       34.94      2.99 o 
  -1   6   5       99.24       87.93      4.49 o 
   0   6   5      278.46      262.61     15.17 o 
   1   6   5       12.26        7.71      4.06 o 
   2   6   5        2.61        4.30      4.77 o 
   3   6   5       32.95       33.58      4.39 o 
   4   6   5       20.81       24.21      7.01 o 
   5   6   5        0.09       -1.55      7.68 o 
   6   6   5       73.75       72.85      4.23 o 
   7   6   5      157.00      154.86      6.66 o 
   8   6   5       43.49       47.57      3.70 o 
   9   6   5       45.76       45.22      5.01 o 
  10   6   5        0.09       -0.16      0.79 o 
  -4   7   5       22.06       26.78      3.06 o 
  -3   7   5        0.18        0.02      0.95 o 
  -2   7   5       14.41       21.39      3.47 o 
  -1   7   5       52.46       45.80      5.11 o 
   0   7   5       27.23       22.53      3.32 o 
   1   7   5       63.61       62.49      3.49 o 
   2   7   5        4.68        2.32      1.02 o 
   3   7   5        9.83       11.15      1.44 o 
   4   7   5        8.25        7.33      1.94 o 
   5   7   5       77.28       58.39      3.08 o 
   6   7   5        5.19        4.79      1.07 o 
   7   7   5        0.22       -0.42      0.85 o 
   8   7   5        4.29        4.67      1.44 o 
   9   7   5        2.30        1.48      1.22 o 
  -3   8   5        3.05        2.10      1.04 o 
  -2   8   5        1.87        1.50      1.17 o 
  -1   8   5       19.40       19.85      3.46 o 
   0   8   5        0.10       -0.07      0.87 o 
   1   8   5       13.86       15.57      1.70 o 
   2   8   5      170.61      174.50      6.52 o 
   3   8   5        0.51        0.16      0.56 o 
   4   8   5        1.65       -0.24      0.70 o 
   5   8   5       27.23       22.63      2.16 o 
   6   8   5        0.00       -0.50      1.16 o 
   7   8   5        6.14        6.77      1.65 o 
   8   8   5        5.48        5.44      1.38 o 
   9   8   5        4.67        4.90      1.16 o 
  -1   9   5       15.30       18.52      1.97 o 
   0   9   5        4.00        2.25      1.17 o 
   1   9   5       32.06       36.80      3.12 o 
   2   9   5        0.16       -0.03      0.37 o 
   3   9   5       72.94       78.96      4.35 o 
   4   9   5        0.01       -0.23      0.97 o 
   5   9   5        0.46       -0.77      1.74 o 
   6   9   5       11.70       12.98      2.20 o 
   7   9   5        7.52        8.58      1.25 o 
   8   9   5       33.69       33.22      2.62 o 
   1  10   5        0.04        1.33      0.83 o 
   2  10   5        3.66        4.83      1.06 o 
   3  10   5       29.52       26.82      2.31 o 
   4  10   5       38.47       38.01      3.80 o 
   5  10   5        0.01       -0.83      1.18 o 
   6  10   5       21.26       24.30      2.86 o 
   7  10   5        5.13        4.04      1.29 o 
  -5 -10   6        5.23        5.70      1.14 o 
  -4 -10   6       17.46       19.18      2.83 o 
  -3 -10   6        0.00        0.04      1.20 o 
  -2 -10   6        7.84       11.51      2.26 o 
  -7  -9   6        0.83        1.51      1.15 o 
  -6  -9   6        0.01       -0.14      1.21 o 
  -5  -9   6        0.97       -0.46      1.49 o 
  -4  -9   6        2.37        4.48      2.30 o 
  -3  -9   6        0.00        0.02      1.45 o 
  -2  -9   6        3.23        5.31      1.92 o 
  -1  -9   6        0.02       -1.81      1.81 o 
   0  -9   6       42.20       44.56      4.13 o 
   1  -9   6       10.06       15.21      1.50 o 
  -8  -8   6       22.25       23.19      2.13 o 
  -7  -8   6       17.61       18.60      2.48 o 
  -6  -8   6        0.15        1.08      2.06 o 
  -5  -8   6       33.04       30.42      4.32 o 
  -4  -8   6       70.60       84.92      6.91 o 
  -3  -8   6        9.46       12.49      3.00 o 
  -2  -8   6        0.57       -0.62      1.93 o 
  -1  -8   6       44.03       43.59      2.63 o 
   0  -8   6        0.03        0.91      0.74 o 
   1  -8   6        4.84        5.69      1.03 o 
   2  -8   6        0.57        1.69      0.73 o 
   3  -8   6        1.90        1.50      0.76 o 
  -9  -7   6        6.25        7.27      1.28 o 
  -8  -7   6       50.85       52.02      3.48 o 
  -7  -7   6       14.95       16.63      2.27 o 
  -6  -7   6       26.50       27.79      2.35 o 
  -5  -7   6      322.01      306.16     12.87 o 
  -4  -7   6      478.09      482.88     14.59 o 
  -3  -7   6      214.66      226.89      9.92 o 
  -2  -7   6      361.96      322.79     11.09 o 
  -1  -7   6        2.13        2.62      0.87 o 
   0  -7   6      185.30      171.39      5.30 o 
   1  -7   6        3.84        8.99      3.92 o 
   2  -7   6       82.83       92.62      4.57 o 
   3  -7   6        0.10        1.18      1.29 o 
   4  -7   6        0.85        1.26      1.03 o 
  -9  -6   6        2.77        1.75      1.38 o 
  -8  -6   6        3.46        1.76      1.12 o 
  -7  -6   6       56.58       53.89      3.94 o 
  -6  -6   6      270.48      272.76      6.76 o 
  -5  -6   6        6.17        2.51      3.37 o 
  -4  -6   6      189.91      158.18      7.49 o 
  -3  -6   6       29.15       28.63      9.47 o 
  -2  -6   6      224.21      263.99     19.47 o 
  -1  -6   6      409.85      395.98     23.36 o 
   0  -6   6      261.57      253.57      6.77 o 
   1  -6   6       26.97       27.11      2.59 o 
   2  -6   6       43.44       42.09      6.19 o 
   3  -6   6       10.13       11.27      1.89 o 
   4  -6   6        1.52        1.67      1.11 o 
   5  -6   6        1.21        0.94      0.67 o 
  -9  -5   6        4.50        3.28      1.50 o 
  -8  -5   6        0.44       -1.00      1.11 o 
  -7  -5   6      136.58      136.60      6.16 o 
  -6  -5   6      256.82      234.47      7.45 o 
  -5  -5   6        2.22        4.30      5.36 o 
  -4  -5   6      462.00      454.89     23.32 o 
  -3  -5   6      327.39      296.58     26.20 o 
  -2  -5   6       16.99       14.37      6.71 o 
  -1  -5   6        0.79        1.64      4.27 o 
   0  -5   6       72.28       76.82      9.47 o 
   1  -5   6       49.78       44.88      9.36 o 
   2  -5   6       85.29       61.02      8.52 o 
   3  -5   6       16.11       15.04      2.10 o 
   4  -5   6      104.38      109.69      5.62 o 
   5  -5   6        6.14        7.42      1.53 o 
   6  -5   6       10.60       12.30      1.58 o 
  -9  -4   6       12.94        9.78      2.41 o 
  -8  -4   6      233.90      228.69      7.82 o 
  -7  -4   6      105.99      113.38      5.34 o 
  -6  -4   6        2.21        2.06      1.51 o 
  -5  -4   6      448.52      464.00     34.99 o 
  -4  -4   6     2003.64     2056.40     64.68 o 
  -3  -4   6     1211.10     1153.96     32.32 o 
  -2  -4   6       54.61       53.80      4.78 o 
  -1  -4   6       23.45       22.73      4.99 o 
   0  -4   6       12.91        7.86      2.45 o 
   1  -4   6        1.82        0.53      4.65 o 
   2  -4   6       22.25       30.99      6.65 o 
   3  -4   6       93.44       85.31     15.98 o 
   4  -4   6       15.50       15.11      2.94 o 
   5  -4   6       10.24       10.51      1.94 o 
   6  -4   6        3.69        4.16      1.38 o 
   7  -4   6        2.74        5.09      1.60 o 
  -9  -3   6        9.37       11.51      1.75 o 
  -8  -3   6       23.30       28.13      4.03 o 
  -7  -3   6        5.39        9.23      1.40 o 
  -6  -3   6      260.00      290.18     28.75 o 
  -5  -3   6       11.58        6.21      4.81 o 
  -4  -3   6      121.39      113.96     10.40 o 
  -3  -3   6      324.55      300.79     22.33 o 
  -2  -3   6      138.05      150.92      9.28 o 
  -1  -3   6      425.79      571.34     14.91 o 
   0  -3   6      394.35      462.39     14.27 o 
   1  -3   6       39.26       40.46      8.01 o 
   2  -3   6       19.08       20.51      4.99 o 
   3  -3   6      445.32      478.30     35.63 o 
   4  -3   6      205.57      198.59      9.40 o 
   5  -3   6       12.65        9.02      3.36 o 
   6  -3   6       78.84       80.14      8.08 o 
   7  -3   6        0.59        0.72      1.20 o 
  -9  -2   6        0.03        1.13      0.78 o 
  -8  -2   6        7.92       11.69      1.59 o 
  -7  -2   6        1.76        0.83      0.80 o 
  -6  -2   6       33.54       27.77      8.58 o 
  -5  -2   6       14.44       14.90      6.35 o 
  -4  -2   6      451.81      479.57     19.84 o 
  -3  -2   6      353.93      397.67     15.57 o 
  -2  -2   6        7.62        5.02      2.37 o 
  -1  -2   6       93.35       67.91      5.11 o 
   0  -2   6      899.47      798.16     17.40 o 
   1  -2   6      279.21      324.07     13.97 o 
   2  -2   6        0.79        3.76      2.48 o 
   3  -2   6      144.80      177.61     14.19 o 
   4  -2   6       92.97       82.47     10.42 o 
   5  -2   6       44.37       47.04      2.83 o 
   6  -2   6       38.53       38.37      3.19 o 
   7  -2   6      231.09      232.27      7.98 o 
   8  -2   6        5.02        8.44      1.46 o 
  -9  -1   6       21.42       28.06      2.11 o 
  -8  -1   6        1.63        1.81      1.23 o 
  -7  -1   6      273.06      279.68     13.15 o 
  -6  -1   6      193.39      191.37      9.70 o 
  -5  -1   6      242.34      293.94     14.90 o 
  -4  -1   6       28.53       38.32      4.19 o 
  -3  -1   6        9.38        7.74      2.01 o 
  -2  -1   6      509.03      440.66      9.78 o 
  -1  -1   6        2.30        4.92      1.03 o 
   0  -1   6     2769.57     2896.89     31.34 o 
   1  -1   6        7.46        2.16      1.52 o 
   2  -1   6       49.84       36.19      3.43 o 
   3  -1   6       24.50       39.34      3.93 o 
   4  -1   6      294.71      308.91     14.66 o 
   5  -1   6        1.87        3.00      4.84 o 
   6  -1   6      351.53      338.22      6.64 o 
   7  -1   6      147.37      149.94      4.53 o 
   8  -1   6       16.73       14.58      1.71 o 
   9  -1   6        0.07       -0.77      0.77 o 
  -9   0   6        0.04       -0.15      0.69 o 
  -8   0   6        3.55        2.19      1.26 o 
  -7   0   6       48.73       52.65      4.00 o 
  -6   0   6        8.45        9.38      4.06 o 
  -5   0   6        1.37       -2.30      4.09 o 
  -4   0   6        0.26        5.85      1.89 o 
  -3   0   6        7.82        4.39      3.22 o 
  -2   0   6      462.56      430.26     11.24 o 
  -1   0   6      958.71      894.27     21.19 o 
   0   0   6     5512.49     5319.45     30.79 o 
   1   0   6     4870.24     4684.40     28.31 o 
   2   0   6     1298.49     1225.61     50.95 o 
   3   0   6      231.21      322.11     18.84 o 
   4   0   6       88.99       84.38      9.27 o 
   5   0   6       12.26       19.20      5.51 o 
   6   0   6       14.24       14.97      1.49 o 
   7   0   6      283.28      277.73      6.17 o 
   8   0   6       19.21       23.33      2.13 o 
   9   0   6       16.94       21.29      1.71 o 
  -8   1   6       38.64       40.58      3.97 o 
  -7   1   6       42.50       37.88      4.13 o 
  -6   1   6        5.10        3.25      1.73 o 
  -5   1   6      120.04      132.75     19.65 o 
  -4   1   6       64.06       49.76     10.91 o 
  -3   1   6     1082.63     1202.25     22.08 o 
  -2   1   6       11.54        5.34      1.52 o 
  -1   1   6      113.01       95.44      6.43 o 
   0   1   6       14.59       15.88      2.50 o 
   1   1   6      668.87      688.49     11.64 o 
   2   1   6     1152.33     1278.53     16.11 o 
   3   1   6       89.91       77.16      5.03 o 
   4   1   6      154.43      156.04     11.69 o 
   5   1   6      874.79      921.64     38.73 o 
   6   1   6      121.29       95.51     11.34 o 
   7   1   6       32.34       33.90      2.49 o 
   8   1   6       17.24       15.53      1.62 o 
   9   1   6        8.90        9.59      1.40 o 
  -8   2   6       14.85       11.91      1.30 o 
  -7   2   6        1.00        0.64      1.08 o 
  -6   2   6       13.88       12.86      2.08 o 
  -5   2   6       49.56       47.54      4.65 o 
  -4   2   6        3.17        0.11      1.62 o 
  -3   2   6        9.04       15.79      2.66 o 
  -2   2   6      233.64      244.19     11.79 o 
  -1   2   6       34.63       24.76      3.61 o 
   0   2   6      408.97      440.28     11.28 o 
   1   2   6      986.02      815.33     12.13 o 
   2   2   6     2721.62     2487.93     43.91 o 
   3   2   6        8.85       14.64      2.81 o 
   4   2   6      155.58      186.05     10.57 o 
   5   2   6     1098.91     1083.74     29.08 o 
   6   2   6       51.37       54.09      8.49 o 
   7   2   6       67.62       68.53      3.45 o 
   8   2   6      109.36      115.66      4.67 o 
   9   2   6       11.12       10.41      1.48 o 
  10   2   6       24.02       36.73      2.45 o 
  -7   3   6        2.62        3.34      0.90 o 
  -6   3   6        8.76        8.26      1.82 o 
  -5   3   6       43.01       38.96      3.11 o 
  -4   3   6       10.35        7.76      1.66 o 
  -3   3   6        0.65       -1.01      2.10 o 
  -2   3   6      506.79      513.00     18.70 o 
  -1   3   6       32.05       31.22      7.85 o 
   0   3   6      404.42      433.63     12.64 o 
   2   3   6     1869.79     1916.62     18.97 o 
   3   3   6     1819.89     1955.94     32.34 o 
   4   3   6        1.09        0.08      1.54 o 
   5   3   6      423.22      446.89     18.29 o 
   6   3   6       83.66       75.71      9.77 o 
   7   3   6       21.94       18.49      2.28 o 
   8   3   6       72.96       79.41      7.31 o 
   9   3   6        3.89        1.92      0.96 o 
  10   3   6       24.67       24.64      2.38 o 
  -7   4   6        0.34        2.19      1.15 o 
  -6   4   6        4.06        1.76      0.82 o 
  -5   4   6       32.49       24.25      3.65 o 
  -4   4   6       53.62       50.96      5.26 o 
  -3   4   6        0.04        4.80      3.60 o 
  -2   4   6      363.99      372.25     22.33 o 
  -1   4   6        5.19       19.66      3.69 o 
   0   4   6       39.18       32.05      5.32 o 
   1   4   6       37.30       31.15      3.67 o 
   2   4   6       43.94       43.78      3.66 o 
   3   4   6      484.53      548.02     15.47 o 
   4   4   6       12.17       17.91      4.09 o 
   5   4   6       13.92       18.88      5.20 o 
   6   4   6        4.73        9.08      5.10 o 
   7   4   6        2.04        5.49      1.99 o 
   8   4   6       17.52       24.88      4.20 o 
   9   4   6       19.70       23.52      3.64 o 
  10   4   6       22.07       21.14      2.08 o 
  -6   5   6        3.46        4.35      1.53 o 
  -5   5   6       34.53       28.07      2.67 o 
  -4   5   6      220.93      187.86      7.12 o 
  -3   5   6       25.56       18.76      2.32 o 
  -2   5   6       40.05       35.13      2.30 o 
  -1   5   6       72.74       65.45      9.50 o 
   0   5   6      123.71      125.79      9.87 o 
   1   5   6      387.75      412.12     17.56 o 
   2   5   6      457.45      605.33     17.38 o 
   3   5   6      174.78      180.78      9.68 o 
   4   5   6        1.29        1.91      1.59 o 
   5   5   6        1.47       -2.15      2.55 o 
   6   5   6       13.79        9.24      1.54 o 
   7   5   6      119.91      148.44      8.69 o 
   8   5   6       97.07      101.99      7.99 o 
   9   5   6        0.00        0.12      0.99 o 
  10   5   6        1.68        1.55      0.88 o 
  -5   6   6        6.78        5.99      1.19 o 
  -4   6   6       14.64       15.28      2.05 o 
  -3   6   6      233.24      221.26      7.75 o 
  -2   6   6       12.54        9.96      1.70 o 
  -1   6   6       43.49       44.27      4.08 o 
   0   6   6      127.85      142.49     11.41 o 
   1   6   6       17.84       17.28      4.16 o 
   2   6   6        5.03        1.89      3.29 o 
   3   6   6        6.88        3.87      2.39 o 
   4   6   6        6.13        6.31      3.14 o 
   5   6   6      139.03      128.96      8.10 o 
   6   6   6      335.27      337.97     10.52 o 
   7   6   6      127.21      131.34      6.16 o 
   8   6   6        0.35        1.24      0.92 o 
   9   6   6      146.81      147.64      5.72 o 
  10   6   6       63.15       72.37      3.34 o 
  -4   7   6        2.90        3.93      1.30 o 
  -3   7   6        8.51       12.38      2.51 o 
  -2   7   6        2.84        2.40      1.11 o 
  -1   7   6       18.27        3.44      8.26 o 
   0   7   6       30.83       31.44      4.32 o 
   1   7   6       47.11       45.99      3.35 o 
   2   7   6       11.13        8.14      1.69 o 
   3   7   6      301.69      305.00      6.88 o 
   4   7   6        0.02       -0.06      0.68 o 
   5   7   6      214.82      220.08      8.42 o 
   6   7   6        3.41        4.14      1.06 o 
   7   7   6       25.47       26.86      2.87 o 
   8   7   6       97.20      104.22      6.52 o 
   9   7   6       57.30       52.21      3.26 o 
  -3   8   6        0.02        0.65      0.80 o 
  -2   8   6       20.50       23.08      3.21 o 
  -1   8   6        0.86        1.14      1.32 o 
   0   8   6       78.53       86.35      4.72 o 
   1   8   6      512.09      549.11      9.20 o 
   2   8   6      228.95      219.21      7.28 o 
   3   8   6       10.06        3.25      2.13 o 
   4   8   6       17.85       18.95      2.45 o 
   5   8   6       48.73       52.26      3.15 o 
   6   8   6       59.15       58.03      3.25 o 
   7   8   6        2.58        3.39      1.22 o 
   8   8   6        4.79        3.97      1.24 o 
   9   8   6        3.22        2.55      0.86 o 
  -1   9   6        0.12        3.38      1.81 o 
   0   9   6        1.07        0.82      0.79 o 
   1   9   6        2.23        1.32      0.90 o 
   2   9   6        7.38        4.85      1.33 o 
   3   9   6       70.74       71.03      5.13 o 
   4   9   6        4.49        5.42      2.43 o 
   5   9   6        0.35       -0.87      0.98 o 
   6   9   6        0.20        1.29      0.89 o 
   7   9   6       50.36       50.91      2.63 o 
   8   9   6        6.77        4.65      1.68 o 
   1  10   6        1.44        3.26      1.41 o 
   2  10   6       17.25       17.15      1.71 o 
   3  10   6        2.64        3.63      1.42 o 
   4  10   6        3.64        4.23      1.65 o 
   5  10   6       55.82       61.66      4.63 o 
   6  10   6        6.96        7.18      1.70 o 
   7  10   6       29.74       32.40      2.69 o 
  -5 -10   7        4.76        5.20      1.01 o 
  -4 -10   7       52.65       53.52      4.23 o 
  -3 -10   7        4.59        4.07      1.57 o 
  -2 -10   7        2.12        3.43      1.39 o 
  -7  -9   7        6.70        6.95      1.73 o 
  -6  -9   7        1.90        2.08      1.05 o 
  -5  -9   7        9.44        8.42      2.28 o 
  -4  -9   7       64.44       70.98      5.84 o 
  -3  -9   7       11.20        9.86      2.66 o 
  -2  -9   7       32.74       34.01      4.10 o 
  -1  -9   7        9.57        6.54      1.96 o 
   0  -9   7       20.96       25.50      2.09 o 
   1  -9   7        5.60        7.72      1.64 o 
  -8  -8   7        0.43        0.45      0.76 o 
  -7  -8   7        0.61        1.64      1.36 o 
  -6  -8   7        0.06       -0.56      1.18 o 
  -5  -8   7       35.58       46.31      5.33 o 
  -4  -8   7       89.17       98.00      7.31 o 
  -3  -8   7       31.45       35.79      4.57 o 
  -2  -8   7      175.45      171.30      9.37 o 
  -1  -8   7        4.19        3.77      1.03 o 
   0  -8   7      122.74      116.53      4.18 o 
   1  -8   7       26.23       26.85      1.99 o 
   2  -8   7        1.47        2.57      0.99 o 
  -9  -7   7        0.72        2.37      1.02 o 
  -8  -7   7       17.61       15.38      1.96 o 
  -7  -7   7        0.21        0.54      1.02 o 
  -6  -7   7      150.75      160.00      6.55 o 
  -5  -7   7      137.25      129.98      8.51 o 
  -4  -7   7        0.17        1.68      3.69 o 
  -3  -7   7      230.86      221.22      9.95 o 
  -2  -7   7        6.63        3.62      1.23 o 
  -1  -7   7       49.35       50.21      3.38 o 
   0  -7   7       89.01       93.34      3.91 o 
   1  -7   7       90.53       93.92      3.92 o 
   2  -7   7      175.70      188.48      9.26 o 
   3  -7   7       24.32       24.83      3.30 o 
   4  -7   7        0.92        0.31      0.74 o 
  -9  -6   7        2.24        0.89      1.07 o 
  -8  -6   7        2.06        1.85      1.14 o 
  -7  -6   7        0.00        1.05      1.05 o 
  -6  -6   7       13.36       11.95      1.58 o 
  -5  -6   7      419.02      400.56     12.37 o 
  -4  -6   7        3.70        4.12      1.72 o 
  -3  -6   7        5.19        5.40      1.35 o 
  -2  -6   7      143.41      123.97     13.67 o 
  -1  -6   7      134.75      132.51      5.12 o 
   0  -6   7       10.00       11.23      2.52 o 
   1  -6   7       33.69       35.75      6.30 o 
   2  -6   7      325.31      358.39     13.26 o 
   3  -6   7      137.93      129.77      9.45 o 
   4  -6   7        0.74        1.13      0.94 o 
   5  -6   7        0.00       -0.66      0.93 o 
  -9  -5   7        6.36       10.09      2.40 o 
  -8  -5   7       23.30       30.16      2.94 o 
  -7  -5   7        0.01        0.96      1.09 o 
  -6  -5   7      132.68      135.58      6.07 o 
  -5  -5   7      474.74      441.71      9.72 o 
  -4  -5   7        3.49       -0.39      2.41 o 
  -3  -5   7      371.59      355.31     29.78 o 
  -2  -5   7       12.14       19.35      5.71 o 
  -1  -5   7      376.43      397.69     22.37 o 
   0  -5   7      225.67      265.93     26.19 o 
   1  -5   7       35.65       15.38     16.73 o 
   2  -5   7       28.97       22.41      2.93 o 
   3  -5   7      804.75      808.39     13.94 o 
   4  -5   7       39.01       35.93      3.21 o 
   5  -5   7        1.48        0.69      1.46 o 
   6  -5   7        0.69        0.96      0.94 o 
  -9  -4   7        0.55        1.76      1.49 o 
  -8  -4   7       50.18       50.53      3.67 o 
  -7  -4   7        6.67        7.44      1.33 o 
  -6  -4   7       24.13       22.61      3.08 o 
  -5  -4   7       36.16       37.49     10.80 o 
  -4  -4   7      242.21      231.85     22.63 o 
  -3  -4   7     1249.22     1237.80     35.08 o 
  -2  -4   7      331.20      379.77     18.33 o 
  -1  -4   7      319.75      366.38     19.60 o 
   0  -4   7      159.64      141.89     10.04 o 
   1  -4   7       83.40       89.18      7.94 o 
   2  -4   7       76.71       63.74     10.88 o 
   3  -4   7       13.75       17.57      3.09 o 
   4  -4   7       14.24       12.27      1.92 o 
   5  -4   7       51.53       51.42      3.84 o 
   6  -4   7        0.06        1.39      1.07 o 
   7  -4   7       27.08       29.30      2.87 o 
  -9  -3   7       30.64       34.47      3.58 o 
  -8  -3   7       97.43      110.62      5.25 o 
  -7  -3   7      168.98      146.67      6.17 o 
  -6  -3   7        3.36        3.68      1.19 o 
  -5  -3   7        1.84       -5.76      5.76 o 
  -4  -3   7        2.37        5.89      2.89 o 
  -3  -3   7      810.16      865.57     39.19 o 
  -2  -3   7       42.43       45.71      8.84 o 
  -1  -3   7       68.21       83.82      8.14 o 
   0  -3   7      178.37      224.41      9.16 o 
   1  -3   7      670.58      841.92     27.51 o 
   2  -3   7       15.99        9.27      3.60 o 
   3  -3   7       99.57      126.88     13.30 o 
   4  -3   7        0.14        1.31      1.69 o 
   5  -3   7      191.45      168.81      6.91 o 
   6  -3   7        8.95       10.04      1.94 o 
   7  -3   7        0.17        0.23      0.78 o 
  -9  -2   7        0.04        0.89      0.68 o 
  -8  -2   7       37.31       38.39      2.69 o 
  -7  -2   7       30.17       34.02      4.38 o 
  -6  -2   7      172.51      162.19      6.02 o 
  -5  -2   7      168.53      176.25     20.85 o 
  -4  -2   7       23.83       34.41      8.87 o 
  -3  -2   7     1075.85     1108.53     43.89 o 
  -2  -2   7      430.22      571.23     23.80 o 
  -1  -2   7      169.60      203.40     13.18 o 
   0  -2   7     1409.68     1471.33     22.12 o 
   1  -2   7      936.58      893.80     26.68 o 
   2  -2   7       31.72       35.66      5.42 o 
   3  -2   7        3.40        2.92      4.92 o 
   4  -2   7      134.29      169.26     15.42 o 
   5  -2   7       29.74       28.94      2.28 o 
   6  -2   7       13.75       12.70      1.78 o 
   7  -2   7        2.29        1.73      1.22 o 
   8  -2   7       19.09       24.57      2.87 o 
  -9  -1   7        1.67        1.69      0.76 o 
  -8  -1   7        9.97        7.96      1.37 o 
  -7  -1   7       77.61       75.22      6.46 o 
  -6  -1   7        4.38        3.54      1.85 o 
  -5  -1   7      152.49      158.55     18.91 o 
  -4  -1   7      269.91      256.72     23.01 o 
  -3  -1   7      205.97      211.74     18.94 o 
  -2  -1   7      112.73      101.47      8.83 o 
  -1  -1   7      609.34      701.63     27.63 o 
   0  -1   7     3004.93     2980.73     42.81 o 
   1  -1   7      377.11      363.82     12.01 o 
   2  -1   7      354.66      392.78     14.29 o 
   3  -1   7      303.86      276.60     11.49 o 
   4  -1   7        0.33        3.98      3.49 o 
   5  -1   7        1.42        6.93      3.77 o 
   6  -1   7       58.47       55.31      2.72 o 
   7  -1   7       61.36       59.92      3.36 o 
   8  -1   7       59.19       65.01      3.05 o 
  -9   0   7        4.03        5.72      1.00 o 
  -8   0   7       14.04       16.37      2.14 o 
  -7   0   7       44.45       39.27      3.46 o 
  -6   0   7       75.74       51.93     10.00 o 
  -5   0   7      102.51      101.55     11.52 o 
  -4   0   7      176.50      190.36     11.42 o 
  -3   0   7      174.56      155.06      9.18 o 
  -2   0   7        0.62       -1.38      2.19 o 
  -1   0   7     1487.10     1402.71     24.17 o 
   0   0   7      434.45      491.18     17.59 o 
   1   0   7      960.69      928.84     22.24 o 
   2   0   7      115.23      126.06      8.06 o 
   3   0   7      955.18     1148.81     73.83 o 
   4   0   7       38.57       30.57      5.52 o 
   5   0   7        0.02        2.02      3.56 o 
   6   0   7       79.87       77.25      3.60 o 
   7   0   7      202.74      191.59      8.08 o 
   8   0   7       37.44       33.74      2.45 o 
   9   0   7        0.64        0.95      1.01 o 
  -8   1   7       27.03       23.25      2.45 o 
  -7   1   7      225.54      215.33      7.70 o 
  -6   1   7      185.05      154.22      8.50 o 
  -5   1   7      330.23      322.10     18.01 o 
  -4   1   7      593.10      628.77     26.94 o 
  -3   1   7      978.96     1007.95     30.69 o 
  -2   1   7        0.95        1.80      1.47 o 
  -1   1   7      399.79      419.75     17.02 o 
   0   1   7      639.10      641.80     17.80 o 
   1   1   7      126.82      162.06      7.23 o 
   2   1   7     1226.39     1260.59     17.17 o 
   3   1   7      521.53      550.17     33.38 o 
   4   1   7       77.46       82.57      9.34 o 
   5   1   7        4.11       -0.77      2.31 o 
   6   1   7       44.67       44.94      2.66 o 
   7   1   7       82.76       87.38      3.44 o 
   8   1   7       27.85       23.41      2.23 o 
   9   1   7       22.88       23.84      1.96 o 
  -8   2   7       11.85       10.56      1.21 o 
  -7   2   7        1.44        1.27      0.75 o 
  -6   2   7       31.00       28.88      2.96 o 
  -5   2   7      112.47      120.79      7.31 o 
  -4   2   7       85.35       70.88     10.43 o 
  -3   2   7       38.91       53.73      9.67 o 
  -2   2   7        2.18        8.28      2.30 o 
  -1   2   7      226.78      237.77     16.70 o 
   0   2   7      194.11      185.84      8.61 o 
   1   2   7     2860.04     3086.57     25.33 o 
   2   2   7      259.92      227.87     13.56 o 
   3   2   7     4175.68     4209.26     70.64 o 
   4   2   7      355.71      340.05     14.40 o 
   5   2   7       62.89       82.73     20.16 o 
   6   2   7       56.99       40.69     11.33 o 
   7   2   7      171.35      172.74      5.43 o 
   8   2   7       92.95       87.51      4.06 o 
   9   2   7        1.84        1.66      0.93 o 
  -7   3   7        0.00        0.65      0.72 o 
  -6   3   7       10.81       10.38      1.50 o 
  -5   3   7        0.85        1.20      0.75 o 
  -4   3   7       37.86       36.83      3.90 o 
  -3   3   7       39.60       36.76      5.85 o 
  -2   3   7       12.63       23.52      4.37 o 
  -1   3   7      542.61      548.02     24.14 o 
   0   3   7     1853.93     1918.50     22.10 o 
   1   3   7      130.25      148.15      5.44 o 
   2   3   7      149.09      153.16      5.65 o 
   3   3   7      443.44      509.30     17.50 o 
   4   3   7      139.98      133.56     10.84 o 
   5   3   7       10.59       12.88      3.27 o 
   6   3   7       25.18       19.59     15.67 o 
   7   3   7       55.49       45.27      3.45 o 
   8   3   7       23.81       22.02      2.16 o 
   9   3   7        1.23       -1.16      1.16 o 
  10   3   7        0.97        0.49      0.72 o 
  -7   4   7       41.14       47.01      3.73 o 
  -6   4   7        2.95        3.27      1.01 o 
  -5   4   7        6.55        5.10      1.93 o 
  -4   4   7      254.84      234.45     11.21 o 
  -3   4   7      115.40      100.86     10.25 o 
  -2   4   7       68.68       61.03      9.61 o 
  -1   4   7      139.99      159.46     14.29 o 
   0   4   7      240.53      256.37     16.05 o 
   1   4   7      427.19      497.09     15.60 o 
   2   4   7      650.99      719.62     14.29 o 
   3   4   7      101.42      135.44      7.27 o 
   4   4   7      114.70       93.99      7.69 o 
   5   4   7       90.57       99.19     11.91 o 
   6   4   7       22.63       25.13      3.27 o 
   7   4   7        4.92        5.34      1.97 o 
   8   4   7       93.86      100.73      7.90 o 
   9   4   7        1.16        0.95      0.95 o 
  10   4   7       32.33       43.16      2.80 o 
  -6   5   7        1.02        1.33      0.73 o 
  -5   5   7        0.00        0.32      0.68 o 
  -4   5   7        5.98        5.41      1.45 o 
  -3   5   7       89.40       78.84      4.43 o 
  -2   5   7      195.96      172.25      5.09 o 
  -1   5   7       17.84        9.21     10.71 o 
   0   5   7        7.19        8.26      2.88 o 
   1   5   7      115.78      101.05      7.74 o 
   2   5   7       96.68      103.83      7.41 o 
   3   5   7      202.69      250.66     11.95 o 
   4   5   7      119.69      120.07     10.90 o 
   5   5   7        1.53       -3.64      3.64 o 
   6   5   7      241.73      243.90     10.11 o 
   7   5   7       33.37       39.27      4.30 o 
   8   5   7       79.01       70.89      6.59 o 
   9   5   7       12.42       16.17      2.92 o 
  10   5   7        5.32        3.92      0.92 o 
  -5   6   7        2.92        4.10      0.94 o 
  -4   6   7        2.85        2.11      1.35 o 
  -3   6   7        5.91        3.92      1.43 o 
  -2   6   7      286.06      273.46      8.53 o 
  -1   6   7      410.54      403.56     12.73 o 
   0   6   7       24.21       23.01      5.08 o 
   1   6   7        6.08       10.00      4.06 o 
   2   6   7       54.70       44.48      6.41 o 
   3   6   7        6.65        6.49      4.81 o 
   4   6   7       51.17       53.77      7.54 o 
   5   6   7       39.11       31.76      3.54 o 
   6   6   7       30.00       21.15      2.40 o 
   7   6   7       10.48       10.65      1.88 o 
   8   6   7        8.28        9.16      2.58 o 
   9   6   7        0.69        1.49      0.94 o 
  -4   7   7        9.89       10.95      2.02 o 
  -3   7   7        0.01        1.40      1.30 o 
  -2   7   7        7.31       11.26      1.86 o 
  -1   7   7       53.47       13.27     30.01 o 
   0   7   7       86.07       93.86      8.49 o 
   1   7   7       39.52       31.81      3.52 o 
   2   7   7      167.20      162.39      7.33 o 
   3   7   7        3.81        2.55      0.97 o 
   4   7   7      262.98      251.56      6.23 o 
   5   7   7       18.44       21.83      1.98 o 
   6   7   7      550.10      534.91      9.65 o 
   7   7   7      107.01      123.02      5.90 o 
   8   7   7        0.30        0.91      1.66 o 
   9   7   7        6.01        5.43      1.98 o 
  -3   8   7        3.84        2.13      0.93 o 
  -2   8   7        0.27        0.35      1.06 o 
  -1   8   7       12.96       12.94      2.66 o 
   0   8   7        0.07       -0.41      0.41 o 
   1   8   7        1.27       -0.21      0.83 o 
   2   8   7       15.27       17.11      2.17 o 
   3   8   7       53.63       50.46      3.85 o 
   4   8   7       24.90       18.88      2.63 o 
   5   8   7       16.16       12.45      1.64 o 
   6   8   7       31.18       33.19      2.49 o 
   7   8   7        5.11        5.53      1.54 o 
   8   8   7       52.84       55.20      4.95 o 
   9   8   7       11.95        9.40      2.13 o 
  -1   9   7        7.16        7.24      1.17 o 
   0   9   7        3.11        3.33      1.01 o 
   1   9   7       44.69       43.20      4.53 o 
   2   9   7        3.38        3.06      1.15 o 
   3   9   7       41.89       41.00      3.05 o 
   4   9   7        0.32        1.07      1.31 o 
   5   9   7        3.45        4.52      1.44 o 
   6   9   7        4.78        6.80      1.49 o 
   7   9   7       52.09       57.32      3.28 o 
   8   9   7       12.16        9.52      2.24 o 
   1  10   7        0.00        0.56      0.96 o 
   2  10   7        1.10        0.44      0.69 o 
   3  10   7        0.68        1.01      0.91 o 
   4  10   7        7.69        5.52      1.70 o 
   5  10   7        0.43       -1.28      1.28 o 
   6  10   7        1.61        2.66      1.25 o 
  -6  -9   8        1.39        0.01      1.12 o 
  -5  -9   8        2.75        2.64      1.62 o 
  -4  -9   8       12.58        9.45      2.43 o 
  -3  -9   8       12.22        8.69      2.43 o 
  -2  -9   8       24.93       26.60      3.53 o 
  -1  -9   8        0.22       -0.47      1.14 o 
   0  -9   8        1.18        2.04      0.80 o 
  -8  -8   8        3.92        4.76      1.53 o 
  -7  -8   8        0.85       -0.09      1.29 o 
  -6  -8   8        9.58        7.32      1.62 o 
  -5  -8   8      189.61      186.12      9.71 o 
  -4  -8   8        9.26        9.12      3.02 o 
  -3  -8   8        1.07        3.01      2.19 o 
  -2  -8   8        0.75        1.46      1.08 o 
  -1  -8   8       13.80       12.79      1.98 o 
   0  -8   8       41.96       42.62      2.51 o 
   1  -8   8        9.49        6.09      1.29 o 
   2  -8   8        1.69        0.34      0.70 o 
  -8  -7   8       48.17       48.60      3.05 o 
  -7  -7   8        6.12        7.22      1.55 o 
  -6  -7   8       89.57       96.36      5.08 o 
  -5  -7   8      156.16      163.36      9.42 o 
  -4  -7   8       25.05       22.16      3.68 o 
  -3  -7   8      164.68      162.28      6.43 o 
  -2  -7   8       25.31       30.15      2.93 o 
  -1  -7   8        0.82       -0.33      1.01 o 
   0  -7   8        8.54        7.63      1.26 o 
   1  -7   8        7.70        9.20      1.72 o 
   2  -7   8       56.78       61.30      3.82 o 
   3  -7   8        8.88        7.90      1.45 o 
  -9  -6   8        0.60        3.13      1.50 o 
  -8  -6   8        0.81        0.11      0.93 o 
  -7  -6   8       13.13       14.22      2.24 o 
  -6  -6   8      138.25      141.82      6.05 o 
  -5  -6   8     1715.06     1651.05     31.36 o 
  -4  -6   8       25.02       18.64      2.16 o 
  -3  -6   8       14.15       18.58      3.68 o 
  -2  -6   8        0.00        0.14      1.08 o 
  -1  -6   8       28.10       31.26      2.76 o 
   0  -6   8       22.89       24.18      2.45 o 
   1  -6   8        1.05        3.09      2.97 o 
   2  -6   8        7.57        6.23      1.86 o 
   3  -6   8       47.14       45.43      4.69 o 
   4  -6   8       26.03       30.28      3.66 o 
   5  -6   8        7.94        8.46      1.29 o 
  -9  -5   8        5.33        7.51      2.02 o 
  -8  -5   8       20.69       22.71      2.45 o 
  -7  -5   8       94.23       91.22      4.97 o 
  -6  -5   8       47.60       47.26      2.87 o 
  -5  -5   8        0.86        0.31      1.11 o 
  -4  -5   8      284.38      254.26     26.16 o 
  -3  -5   8      130.81      129.57     18.70 o 
  -2  -5   8      169.45      160.60     20.54 o 
  -1  -5   8       38.26       36.45      7.21 o 
   0  -5   8       15.80       10.80      4.10 o 
   1  -5   8        7.24        2.91     12.36 o 
   2  -5   8       19.50       22.20      2.88 o 
   3  -5   8      343.50      339.95      9.48 o 
   4  -5   8       23.36       22.45      2.56 o 
   5  -5   8       46.68       51.03      4.76 o 
   6  -5   8        0.23        2.00      1.08 o 
  -9  -4   8        0.77        3.08      1.56 o 
  -8  -4   8        8.41       12.96      1.52 o 
  -7  -4   8        9.64        7.91      1.35 o 
  -6  -4   8       26.43       29.70      2.91 o 
  -5  -4   8       62.09       68.67     10.90 o 
  -4  -4   8       16.32       19.77      5.10 o 
  -3  -4   8      144.00      122.01     12.22 o 
  -2  -4   8        3.54       -2.89      2.89 o 
  -1  -4   8        0.13        1.13      8.95 o 
   0  -4   8       14.06       12.87      4.11 o 
   1  -4   8       14.53        4.35      4.85 o 
   2  -4   8        1.32        6.23      4.90 o 
   3  -4   8      139.21      143.34     11.24 o 
   4  -4   8       22.64       20.84      2.54 o 
   5  -4   8       44.40       51.06      6.37 o 
   6  -4   8        1.04        1.51      1.02 o 
  -9  -3   8       13.61       14.61      1.43 o 
  -8  -3   8        3.41        2.44      1.03 o 
  -7  -3   8      146.84      167.45     10.58 o 
  -6  -3   8      208.90      201.65      6.80 o 
  -5  -3   8       40.06       39.59     10.84 o 
  -4  -3   8      168.20      175.68     16.19 o 
  -3  -3   8      318.32      344.12     26.15 o 
  -2  -3   8       13.26       34.03      8.37 o 
  -1  -3   8       20.61       25.53      6.79 o 
   0  -3   8       46.74       56.93      5.02 o 
   1  -3   8       31.54       36.25      6.15 o 
   2  -3   8       43.10       39.11      7.15 o 
   3  -3   8      151.99      137.23     14.14 o 
   4  -3   8       78.15       84.61      4.59 o 
   5  -3   8      327.28      326.86     14.21 o 
   6  -3   8        7.70        7.47      2.73 o 
   7  -3   8        2.01        2.14      1.27 o 
  -9  -2   8        1.34        1.75      0.66 o 
  -8  -2   8       16.57       13.07      2.04 o 
  -7  -2   8       31.75       33.38      4.45 o 
  -6  -2   8       13.39       18.57      2.69 o 
  -5  -2   8       37.13       51.57     12.11 o 
  -4  -2   8      283.63      269.15     24.96 o 
  -3  -2   8       11.63        4.36      4.46 o 
  -2  -2   8      130.70      134.15     12.33 o 
  -1  -2   8     1015.84      993.81     27.64 o 
   0  -2   8        0.86       -0.68      1.51 o 
   1  -2   8      533.19      590.93     17.18 o 
   2  -2   8     1443.68     1629.94     47.80 o 
   3  -2   8       40.04       32.11      6.55 o 
   4  -2   8       70.56       85.29     11.09 o 
   5  -2   8       42.13       45.98      2.80 o 
   6  -2   8        5.04        5.20      1.20 o 
   7  -2   8        0.12        0.51      1.73 o 
   8  -2   8       12.22       13.62      2.10 o 
  -9  -1   8       26.67       32.81      2.11 o 
  -8  -1   8       13.83       15.79      1.85 o 
  -7  -1   8        0.35        1.59      1.36 o 
  -6  -1   8       32.37       26.80      3.97 o 
  -5  -1   8       18.83       27.70      8.56 o 
  -4  -1   8       39.71       47.15     10.56 o 
  -3  -1   8      571.59      578.63     32.82 o 
  -2  -1   8        5.09        4.81      2.75 o 
  -1  -1   8      278.42      284.94     14.85 o 
   0  -1   8      327.59      321.09     12.31 o 
   1  -1   8      140.12      129.41      9.71 o 
   2  -1   8       19.99       10.47      2.85 o 
   3  -1   8       69.03       75.83      6.02 o 
   4  -1   8      139.52      132.10     10.26 o 
   5  -1   8        1.42        1.15      0.92 o 
   6  -1   8      102.84       93.62      4.20 o 
   7  -1   8      109.55      117.76      4.58 o 
   8  -1   8        1.98        2.60      1.23 o 
  -8   0   8        2.37        3.15      1.03 o 
  -7   0   8      181.58      162.87      6.81 o 
  -6   0   8       62.11       55.65      5.14 o 
  -4   0   8        2.03       -0.53      2.98 o 
  -3   0   8       76.91       78.65     12.43 o 
  -2   0   8        0.31       -2.06      3.50 o 
  -1   0   8       19.27       15.03      2.96 o 
   0   0   8        3.60        2.41      1.98 o 
   1   0   8      233.52      238.04     12.21 o 
   2   0   8      877.88      890.26     21.29 o 
   3   0   8       33.27       24.14      3.95 o 
   4   0   8       28.60       22.32      5.33 o 
   5   0   8       10.73       12.37      6.71 o 
   6   0   8       50.66       52.74      2.92 o 
   7   0   8        0.52        0.48      0.85 o 
   8   0   8       49.00       40.73      3.24 o 
   9   0   8        2.57        3.12      1.23 o 
  -8   1   8        4.15        2.13      1.30 o 
  -7   1   8        8.24        5.30      1.56 o 
  -6   1   8       60.37       57.79      5.87 o 
  -5   1   8       16.40       13.78      4.59 o 
  -4   1   8       99.03       85.43     14.68 o 
  -3   1   8      118.91      112.80     10.29 o 
  -2   1   8       58.70       60.50      8.64 o 
  -1   1   8       37.56       42.38      5.60 o 
   0   1   8      216.85      198.63      9.30 o 
   1   1   8     2000.12     2203.96     40.99 o 
   2   1   8      568.00      681.50     20.55 o 
   3   1   8        0.37        0.28      3.59 o 
   4   1   8       90.56       92.13     14.65 o 
   5   1   8       34.83       32.45      9.61 o 
   6   1   8       30.89       30.07      3.02 o 
   7   1   8        0.06        0.25      0.95 o 
   8   1   8       10.02        5.98      1.29 o 
   9   1   8        0.00        0.39      0.98 o 
  -8   2   8        5.94        7.13      0.97 o 
  -7   2   8        0.06       -0.02      0.79 o 
  -6   2   8       60.20       66.83      4.75 o 
  -5   2   8        1.04        2.88      1.62 o 
  -4   2   8      104.05      102.21     16.61 o 
  -3   2   8      125.77      134.93     15.23 o 
  -2   2   8      163.21      151.20     13.09 o 
  -1   2   8      306.82      293.30     20.08 o 
   0   2   8     1050.12     1101.71     23.52 o 
   1   2   8        4.98        2.24      1.72 o 
   2   2   8        9.02       12.75      3.93 o 
   3   2   8      190.24      195.78     14.28 o 
   4   2   8      105.73      141.65     13.16 o 
   5   2   8       66.69       65.77     13.72 o 
   6   2   8        4.56        2.73      1.55 o 
   7   2   8        2.49        1.97      1.15 o 
   8   2   8       15.28       16.59      1.85 o 
   9   2   8       25.50       31.97      2.74 o 
  -7   3   8        1.67        1.41      1.15 o 
  -6   3   8        4.00        3.93      1.03 o 
  -5   3   8       37.71       37.81      3.24 o 
  -4   3   8       13.38       10.21      3.17 o 
  -3   3   8      139.58      145.50     12.80 o 
  -2   3   8        0.22       -0.98      2.13 o 
  -1   3   8       40.46       37.25      8.42 o 
   0   3   8       56.54       74.13      6.10 o 
   1   3   8        2.36        0.37      1.22 o 
   2   3   8      552.85      611.70     16.42 o 
   3   3   8      230.26      209.52     11.97 o 
   4   3   8      110.60      136.85     13.20 o 
   5   3   8      112.80      116.86     14.30 o 
   6   3   8       42.93       46.97      4.73 o 
   7   3   8       70.17       66.11      3.71 o 
   8   3   8       21.86       15.50      1.86 o 
   9   3   8       10.44       12.25      2.35 o 
  -6   4   8        0.20       -0.49      0.69 o 
  -5   4   8        0.05       -1.29      1.36 o 
  -4   4   8        6.60        6.82      2.03 o 
  -3   4   8       86.28       78.45      4.32 o 
  -2   4   8       76.42       75.59     10.71 o 
  -1   4   8        7.10        3.08      2.11 o 
   0   4   8      224.95      231.33     16.68 o 
   1   4   8      231.49      219.02     10.80 o 
   2   4   8      132.38      153.31      8.74 o 
   3   4   8       11.86        7.59      2.83 o 
   4   4   8       31.26       23.05      4.57 o 
   5   4   8       35.21       37.72      7.63 o 
   6   4   8       26.28       17.40      3.64 o 
   7   4   8        7.15        5.50      1.89 o 
   8   4   8       17.87       19.28      2.50 o 
   9   4   8        4.61        3.57      2.02 o 
  10   4   8       17.57       18.98      2.43 o 
  -6   5   8        1.67        4.70      0.93 o 
  -5   5   8        7.08        8.50      1.47 o 
  -4   5   8       48.06       53.22      3.79 o 
  -3   5   8        0.00        1.59      0.86 o 
  -2   5   8      272.16      276.30      6.51 o 
  -1   5   8       28.85       21.77      5.85 o 
   0   5   8      291.16      276.29     20.16 o 
   1   5   8      250.95      265.27     14.95 o 
   2   5   8       65.47       81.05     10.08 o 
   3   5   8        0.08        0.90      1.88 o 
   4   5   8      239.67      207.29     14.53 o 
   5   5   8        5.60        1.14      3.87 o 
   6   5   8       39.30       31.42      8.29 o 
   7   5   8       16.39       23.46      3.08 o 
   8   5   8       28.92       29.16      2.82 o 
   9   5   8        5.37        4.52      2.12 o 
  -5   6   8        3.46        2.90      0.80 o 
  -4   6   8        0.76        0.71      0.84 o 
  -3   6   8        7.23        5.66      1.31 o 
  -2   6   8       21.35       21.95      2.48 o 
  -1   6   8       21.12       20.95      1.90 o 
   0   6   8       49.43       49.15      3.37 o 
   1   6   8      361.88      363.96      6.24 o 
   2   6   8        0.59       -1.50      3.21 o 
   3   6   8       51.05       58.75      9.43 o 
   4   6   8      172.70      159.78      4.68 o 
   5   6   8       17.87       10.72      1.99 o 
   6   6   8      357.20      356.56     13.89 o 
   7   6   8      132.83      117.18      8.62 o 
   8   6   8       99.45      114.56      8.14 o 
   9   6   8       31.64       29.02      2.44 o 
  -4   7   8        5.40        4.63      1.27 o 
  -3   7   8        0.18        1.04      1.46 o 
  -2   7   8        2.02        0.69      0.86 o 
  -1   7   8        0.09       -0.35      0.48 o 
   0   7   8        4.72        3.57      1.62 o 
   1   7   8        0.64       -1.67      5.05 o 
   2   7   8       57.88       63.78      2.84 o 
   3   7   8       29.22       22.49      3.18 o 
   4   7   8       66.87       69.79      2.99 o 
   5   7   8      214.03      201.17      8.97 o 
   6   7   8       20.13       23.24      2.12 o 
   7   7   8       85.48       83.89     11.10 o 
   8   7   8        6.58        8.52      1.62 o 
   9   7   8        1.06        0.61      1.26 o 
  -2   8   8        0.20        0.28      1.10 o 
  -1   8   8        0.05       -0.76      1.47 o 
   0   8   8        0.91       -0.10      0.44 o 
   1   8   8        7.91        7.72      1.69 o 
   2   8   8      153.00      153.03      6.06 o 
   3   8   8       60.79       53.85      5.94 o 
   4   8   8       12.36       13.57      2.11 o 
   5   8   8       13.75       15.17      2.22 o 
   6   8   8        2.64        2.02      1.24 o 
   7   8   8        0.22       -0.36      0.98 o 
   8   8   8        4.07        3.29      1.68 o 
  -1   9   8        5.40        7.12      1.40 o 
   0   9   8        5.45        4.81      1.70 o 
   1   9   8        1.84        0.21      0.55 o 
   2   9   8        5.73        6.34      1.34 o 
   3   9   8       73.78       81.53      4.16 o 
   4   9   8       95.74       90.05      6.30 o 
   5   9   8       11.95       11.23      2.94 o 
   6   9   8       45.81       43.51      3.97 o 
   7   9   8       69.49       81.09      6.16 o 
   2  10   8       25.41       26.99      1.88 o 
   3  10   8        3.05        5.15      1.02 o 
   4  10   8        5.43        8.52      1.89 o 
   5  10   8        1.11        2.14      1.11 o 
   6  10   8        0.00       -0.18      0.78 o 
  -6  -9   9        2.32        1.24      1.20 o 
  -5  -9   9        3.08        2.81      2.96 o 
  -4  -9   9       22.06       22.53      3.21 o 
  -3  -9   9        0.70        2.03      1.51 o 
  -2  -9   9        4.30        5.63      1.93 o 
  -1  -9   9        1.73        2.70      0.90 o 
   0  -9   9        0.92        0.88      1.04 o 
  -7  -8   9        5.36        6.85      1.98 o 
  -6  -8   9        0.05        1.60      1.66 o 
  -5  -8   9       35.91       34.68      4.36 o 
  -4  -8   9       44.36       53.29      5.35 o 
  -3  -8   9        8.25        5.75      2.47 o 
  -2  -8   9       55.49       52.09      3.57 o 
  -1  -8   9        2.29        1.55      1.48 o 
   0  -8   9       22.36       24.83      3.58 o 
   1  -8   9        0.89        1.10      0.73 o 
   2  -8   9       19.52       24.13      2.33 o 
  -8  -7   9       29.97       31.56      3.41 o 
  -7  -7   9       13.77       11.25      2.44 o 
  -6  -7   9       34.80       36.75      4.50 o 
  -5  -7   9       41.40       42.78      4.90 o 
  -4  -7   9       36.62       38.00      3.37 o 
  -3  -7   9        0.05        1.94      2.55 o 
  -2  -7   9        6.19        7.46      1.66 o 
  -1  -7   9        3.99        2.40      1.13 o 
   0  -7   9        0.61        0.74      1.92 o 
   1  -7   9        6.46        8.42      1.64 o 
   2  -7   9        0.03        0.33      0.89 o 
   3  -7   9        3.18        4.97      1.11 o 
  -9  -6   9       23.98       25.90      2.70 o 
  -8  -6   9        0.02       -0.08      0.90 o 
  -7  -6   9       14.91       16.26      2.26 o 
  -6  -6   9       11.50        9.58      2.68 o 
  -5  -6   9      116.41      100.70      5.36 o 
  -4  -6   9      129.37      117.70      5.27 o 
  -3  -6   9       53.59       54.53      4.65 o 
  -2  -6   9       70.64       76.36      4.24 o 
  -1  -6   9       30.30       30.29      2.64 o 
   0  -6   9        2.48        3.69      2.21 o 
   1  -6   9       42.32       48.55      3.53 o 
   2  -6   9        9.06        7.68      2.13 o 
   3  -6   9        2.31        2.46      1.68 o 
   4  -6   9       55.87       54.72      3.33 o 
  -9  -5   9       40.40       44.40      3.91 o 
  -8  -5   9        0.09       -0.25      0.98 o 
  -7  -5   9        1.75        2.09      0.89 o 
  -6  -5   9       17.42       19.06      1.93 o 
  -5  -5   9       45.32       35.09      3.95 o 
  -4  -5   9      500.08      467.84     21.75 o 
  -3  -5   9        0.43       -5.37      5.37 o 
  -2  -5   9        0.39        1.95      3.80 o 
  -1  -5   9      584.63      602.74     29.48 o 
   0  -5   9        0.17       -0.53      1.28 o 
   1  -5   9       53.75       54.77      4.44 o 
   2  -5   9       76.18       79.73      8.20 o 
   3  -5   9      158.79      161.14      8.89 o 
   4  -5   9       33.43       38.06      4.30 o 
   5  -5   9        2.35        1.86      1.30 o 
  -9  -4   9        0.01        1.30      1.29 o 
  -8  -4   9        2.67        2.50      0.86 o 
  -7  -4   9       25.05       19.35      1.97 o 
  -6  -4   9       25.47       25.95      2.26 o 
  -5  -4   9       14.21       12.41      2.72 o 
  -4  -4   9      103.28      104.52     11.72 o 
  -3  -4   9        0.58       -0.40      3.62 o 
  -2  -4   9      500.48      425.33     21.50 o 
  -1  -4   9       36.66       44.49     10.48 o 
   0  -4   9      129.22      145.63     13.28 o 
   1  -4   9        0.11        6.85      2.96 o 
   2  -4   9       96.66       88.57      4.30 o 
   3  -4   9        1.99        2.18      1.11 o 
   4  -4   9      180.84      187.01     14.22 o 
   5  -4   9        5.09        6.12      1.66 o 
   6  -4   9        3.76        4.16      1.57 o 
  -9  -3   9       25.98       28.24      2.56 o 
  -8  -3   9        1.23        0.98      0.78 o 
  -7  -3   9       54.37       54.05      3.79 o 
  -6  -3   9       65.33       62.60      3.89 o 
  -5  -3   9       29.77       26.22      3.66 o 
  -4  -3   9      210.70      256.20     18.46 o 
  -3  -3   9      143.93      140.50     17.98 o 
  -2  -3   9      936.65      894.70     41.84 o 
  -1  -3   9        7.75        3.26      2.84 o 
   0  -3   9      792.02      842.03     27.86 o 
   1  -3   9       47.77       43.50     10.55 o 
   2  -3   9        0.34       -2.69      2.78 o 
   3  -3   9       41.70       48.75      7.15 o 
   4  -3   9      117.02      125.60      5.70 o 
   5  -3   9       52.80       49.94      3.70 o 
   6  -3   9        8.34        6.23      2.51 o 
   7  -3   9        2.44        1.65      1.16 o 
  -9  -2   9        1.89        1.94      0.59 o 
  -8  -2   9        8.61        9.70      1.70 o 
  -7  -2   9      142.76      146.47      9.13 o 
  -6  -2   9        0.90       -0.86      1.42 o 
  -5  -2   9      147.59      146.35     19.89 o 
  -4  -2   9       25.01       12.88      6.35 o 
  -3  -2   9       40.22       28.95      8.38 o 
  -2  -2   9       10.93        6.70      5.98 o 
  -1  -2   9     1006.83     1051.06     55.38 o 
   0  -2   9        8.66       16.64      3.26 o 
   1  -2   9      122.52      109.83      9.99 o 
   2  -2   9      484.13      585.04     26.19 o 
   3  -2   9       28.72       31.64      6.47 o 
   4  -2   9      145.19      142.57      5.64 o 
   5  -2   9       40.29       42.05      3.29 o 
   6  -2   9       49.81       57.80      3.96 o 
   7  -2   9       33.91       31.50      3.47 o 
   8  -2   9        1.31        1.39      0.86 o 
  -9  -1   9        4.92        7.49      1.03 o 
  -8  -1   9       10.98        9.59      1.47 o 
  -7  -1   9        8.97       11.54      2.88 o 
  -6  -1   9      179.52      182.20     10.10 o 
  -5  -1   9        0.97        2.91      2.14 o 
  -4  -1   9      310.36      290.58     26.41 o 
  -3  -1   9      249.91      225.31     21.84 o 
  -2  -1   9      209.43      223.93     14.93 o 
  -1  -1   9      612.04      618.08     23.46 o 
   0  -1   9       90.18      101.36      9.42 o 
   1  -1   9       24.08       19.97      4.29 o 
   2  -1   9      216.30      289.85     13.08 o 
   3  -1   9      305.76      327.78     15.06 o 
   4  -1   9       66.17       71.72     13.92 o 
   5  -1   9       35.62       40.75      3.31 o 
   6  -1   9       17.81       14.63      1.77 o 
   7  -1   9       42.48       46.98      4.74 o 
   8  -1   9        2.24        3.92      1.43 o 
  -8   0   9       28.21       30.63      2.27 o 
  -7   0   9       22.48       19.64      2.49 o 
  -6   0   9      164.35      163.19      8.93 o 
  -5   0   9        4.52        8.93      2.60 o 
  -4   0   9        9.01       12.33      6.52 o 
  -3   0   9        0.24       -3.46      3.48 o 
  -2   0   9      294.48      325.59     17.06 o 
  -1   0   9        5.74        4.55      2.16 o 
   0   0   9        5.26        4.00      2.35 o 
   1   0   9      948.30      968.78     22.19 o 
   2   0   9       19.79       31.44      5.12 o 
   3   0   9       10.44       13.83      3.26 o 
   4   0   9      169.91      173.49     11.69 o 
   5   0   9       93.81       80.85      8.65 o 
   6   0   9        9.55       10.21      1.45 o 
   7   0   9      159.06      164.42      7.76 o 
   8   0   9        0.02        0.08      1.19 o 
   9   0   9       35.96       50.72      3.57 o 
  -8   1   9        0.00        0.01      0.48 o 
  -7   1   9       28.27       23.98      2.65 o 
  -6   1   9       74.57       71.99      6.42 o 
  -5   1   9      183.36      178.64      8.97 o 
  -3   1   9       26.41       30.64      8.09 o 
  -2   1   9      432.78      461.67     21.04 o 
  -1   1   9     1355.80     1439.93     24.39 o 
   0   1   9      324.13      331.27     12.66 o 
   1   1   9       89.85       94.94      9.33 o 
   2   1   9       20.44       13.49      6.24 o 
   3   1   9        9.83       11.19      2.73 o 
   4   1   9       53.54       53.45      6.45 o 
   5   1   9      129.52      130.77     13.57 o 
   6   1   9       16.14       16.84      2.60 o 
   7   1   9       78.68       77.09      4.66 o 
   8   1   9        0.57        0.16      1.40 o 
   9   1   9        3.30        4.13      1.56 o 
  -7   2   9        5.37        4.38      1.00 o 
  -6   2   9       20.30       19.41      2.45 o 
  -5   2   9      167.30      182.78      9.12 o 
  -4   2   9       45.54       46.52      5.53 o 
  -3   2   9        6.82        0.60      7.16 o 
  -2   2   9      459.03      432.91     23.08 o 
  -1   2   9      223.06      237.98     11.96 o 
   0   2   9       32.28       22.84      3.81 o 
   1   2   9      422.24      505.11     21.17 o 
   2   2   9      591.36      612.70     28.50 o 
   3   2   9      281.02      270.83     16.88 o 
   4   2   9      180.52      157.15     19.95 o 
   5   2   9        8.46        5.36      3.93 o 
   6   2   9        0.61        1.54      0.94 o 
   7   2   9      291.59      294.12      7.30 o 
   8   2   9        0.14        1.58      1.12 o 
   9   2   9        0.65        4.98      2.97 o 
  -7   3   9        0.97        2.12      0.68 o 
  -6   3   9        5.90        4.21      1.04 o 
  -5   3   9       42.70       44.87      3.49 o 
  -4   3   9        0.79       -1.76      1.76 o 
  -3   3   9      149.08      141.61     20.18 o 
  -2   3   9       69.33       60.25      9.16 o 
  -1   3   9        9.15        6.04      4.30 o 
   0   3   9       74.77      106.63      7.26 o 
   1   3   9      116.88      135.97      7.33 o 
   2   3   9      915.03      963.38     21.96 o 
   3   3   9      207.69      213.44     12.69 o 
   4   3   9      116.47      145.08     17.64 o 
   5   3   9       34.51       53.75      9.14 o 
   6   3   9       33.45       26.90      2.57 o 
   7   3   9       48.11       39.68      3.38 o 
   8   3   9        0.17        2.14      1.13 o 
   9   3   9       36.43       39.55      2.97 o 
  -6   4   9        0.02       -0.31      0.66 o 
  -5   4   9        0.91        0.53      0.88 o 
  -4   4   9      157.09      149.40      9.10 o 
  -3   4   9      110.44      108.13      5.12 o 
  -2   4   9       39.52       37.99      3.77 o 
  -1   4   9       19.37       21.56      4.77 o 
   0   4   9       54.36       60.68      9.80 o 
   1   4   9        7.85       15.83      3.68 o 
   2   4   9       47.21       70.56      7.17 o 
   3   4   9        6.67        3.12      2.80 o 
   4   4   9        4.69       12.30      6.99 o 
   5   4   9        4.89        0.19      2.77 o 
   6   4   9       82.91       88.65      4.40 o 
   7   4   9      409.38      378.56      9.96 o 
   8   4   9      147.05      148.40      6.18 o 
   9   4   9        0.65        2.25      0.84 o 
  -5   5   9        3.15        3.31      1.07 o 
  -4   5   9       55.36       53.47      3.77 o 
  -3   5   9        2.84        4.22      0.99 o 
  -2   5   9      111.70       98.37      3.95 o 
  -1   5   9       25.56       28.47      2.20 o 
   0   5   9      152.07      146.04     21.30 o 
   1   5   9      225.44      221.21     17.60 o 
   2   5   9       99.70      112.83     11.96 o 
   3   5   9       96.19       85.07     17.23 o 
   4   5   9       10.05       11.54      3.63 o 
   5   5   9      187.74      168.63      9.06 o 
   6   5   9      314.95      300.59     11.45 o 
   7   5   9       45.98       44.30      5.26 o 
   8   5   9       70.11       78.82      4.44 o 
   9   5   9        0.16       -0.35      1.77 o 
  -4   6   9        0.21        0.23      0.68 o 
  -3   6   9        5.30        2.71      0.97 o 
  -2   6   9      158.22      163.06      7.73 o 
  -1   6   9      333.22      329.42      8.90 o 
   0   6   9      162.06      162.57      5.68 o 
   1   6   9      174.05      163.80      4.38 o 
   2   6   9       53.07       72.17      2.86 o 
   3   6   9      111.99      114.73      4.24 o 
   4   6   9      224.56      211.07      4.98 o 
   5   6   9      213.65      211.70      6.02 o 
   6   6   9      150.55      129.26      5.97 o 
   7   6   9        8.25        6.93      2.34 o 
   8   6   9       15.20       15.64      3.19 o 
   9   6   9       18.64       25.07      3.46 o 
  -3   7   9        0.98       -0.31      0.89 o 
  -2   7   9        6.82        7.02      2.22 o 
  -1   7   9        4.48        0.89      1.33 o 
   0   7   9      168.83      170.06      9.58 o 
   1   7   9      404.93      384.28      9.49 o 
   2   7   9       33.27       26.36      2.20 o 
   3   7   9      207.58      210.73      5.96 o 
   4   7   9       61.38       58.06      3.24 o 
   5   7   9      236.42      243.24      6.65 o 
   6   7   9      133.87      128.03      7.58 o 
   7   7   9       93.14       94.71      7.56 o 
   8   7   9        0.03       -0.77      1.29 o 
   9   7   9        8.44        7.60      2.14 o 
  -2   8   9       12.12       10.77      1.37 o 
  -1   8   9        1.98        3.05      0.97 o 
   0   8   9        0.20        0.25      0.49 o 
   1   8   9        0.03        0.88      0.97 o 
   2   8   9       25.77       28.73      2.68 o 
   3   8   9       72.61       76.60      6.09 o 
   4   8   9        6.47        0.91      2.86 o 
   5   8   9        2.06        0.87      1.03 o 
   6   8   9        1.49        1.27      1.02 o 
   7   8   9        0.02       -0.32      1.47 o 
   8   8   9        0.50        2.16      1.72 o 
   0   9   9        0.30        0.98      1.20 o 
   1   9   9       22.74        5.66     11.38 o 
   2   9   9        4.75        5.14      1.21 o 
   3   9   9       14.00       14.24      2.60 o 
   4   9   9        4.70        4.93      1.86 o 
   5   9   9       13.18       11.96      3.22 o 
   6   9   9       15.95       18.92      2.10 o 
   7   9   9        1.02        0.93      1.55 o 
   2  10   9       27.11       28.16      2.60 o 
   3  10   9        5.59        0.94      2.78 o 
   4  10   9       11.66       13.96      2.21 o 
   5  10   9        6.44        5.68      1.51 o 
  -5  -9  10       29.35       34.42      3.38 o 
  -4  -9  10        0.97       -0.91      1.46 o 
  -3  -9  10       17.86       18.61      2.70 o 
  -2  -9  10       14.98       17.07      1.84 o 
  -1  -9  10       17.85       17.24      2.22 o 
  -7  -8  10       10.79       11.83      2.20 o 
  -6  -8  10       84.95       76.36      5.51 o 
  -5  -8  10       14.52       10.96      2.53 o 
  -4  -8  10       33.05       35.22      4.60 o 
  -3  -8  10        1.63        3.31      1.10 o 
  -2  -8  10        7.31       12.23      1.82 o 
  -1  -8  10       61.80       61.64      5.56 o 
   0  -8  10       13.24       10.57      2.40 o 
   1  -8  10       72.50       78.13      5.29 o 
  -8  -7  10        0.00       -1.14      1.22 o 
  -7  -7  10        0.15        0.69      1.48 o 
  -6  -7  10       90.12      102.24      6.98 o 
  -5  -7  10        0.34       -0.84      1.11 o 
  -4  -7  10       14.80       14.83      2.29 o 
  -3  -7  10        9.70        9.95      1.87 o 
  -2  -7  10       10.09        9.57      1.80 o 
  -1  -7  10       24.06       26.91      2.72 o 
   0  -7  10        0.04        0.24      1.58 o 
   1  -7  10       21.00       21.88      3.34 o 
   2  -7  10      174.99      182.75      6.27 o 
   3  -7  10        3.62        3.94      1.05 o 
  -8  -6  10        1.40        2.12      0.92 o 
  -7  -6  10        0.40       -0.19      1.53 o 
  -6  -6  10      167.56      170.98      7.69 o 
  -5  -6  10      136.69      115.10      5.72 o 
  -4  -6  10       68.59       62.91      4.28 o 
  -3  -6  10      169.72      176.64      6.49 o 
  -2  -6  10       34.81       29.18      2.72 o 
  -1  -6  10       23.25       28.57      5.33 o 
   0  -6  10        1.54       -0.44      1.79 o 
   1  -6  10        7.12        8.02      2.74 o 
   2  -6  10       24.31       26.79      2.69 o 
   3  -6  10       37.83       44.81      3.26 o 
   4  -6  10        5.11        5.15      1.53 o 
  -8  -5  10        0.29        1.52      1.19 o 
  -7  -5  10        6.93        4.71      1.10 o 
  -6  -5  10      103.42       99.09      5.16 o 
  -5  -5  10      168.51      163.30      8.51 o 
  -4  -5  10      229.69      217.28      7.31 o 
  -3  -5  10      130.51      127.15      5.32 o 
  -2  -5  10       37.91       31.18      3.77 o 
  -1  -5  10       28.12       34.04      2.93 o 
   0  -5  10       10.20       10.04      1.70 o 
   1  -5  10       57.67       59.08      3.82 o 
   2  -5  10       15.32       14.18      2.62 o 
   3  -5  10       23.08       20.41      3.23 o 
   4  -5  10      100.00      105.72      6.85 o 
   5  -5  10       46.73       50.00      3.07 o 
  -9  -4  10        0.01        0.30      1.03 o 
  -8  -4  10       27.14       28.02      2.59 o 
  -7  -4  10        9.23       12.56      1.81 o 
  -6  -4  10        0.06        0.02      0.80 o 
  -5  -4  10        0.17       -1.93      1.93 o 
  -4  -4  10      108.03      102.94      5.59 o 
  -3  -4  10       13.86       14.08      4.58 o 
  -2  -4  10      117.78       98.17     10.89 o 
   0  -4  10        6.53        8.62      5.11 o 
   1  -4  10      137.45      144.74     26.21 o 
   2  -4  10        0.01       -0.05      1.09 o 
   3  -4  10       56.19       52.42      3.39 o 
   4  -4  10       30.36       32.11      4.10 o 
   5  -4  10       38.91       41.92      4.38 o 
   6  -4  10        2.98        2.84      0.99 o 
  -9  -3  10        7.44        5.79      0.85 o 
  -8  -3  10       24.29       24.84      2.01 o 
  -7  -3  10      389.35      388.84     11.94 o 
  -6  -3  10       13.48       13.15      1.97 o 
  -5  -3  10       57.19       53.29      3.65 o 
  -4  -3  10      221.41      200.03     16.05 o 
  -3  -3  10       30.61       24.48      8.13 o 
  -2  -3  10      255.08      244.51     23.24 o 
  -1  -3  10       65.90       69.38     12.01 o 
   0  -3  10       25.56       27.22      7.54 o 
   1  -3  10      274.74      278.96     39.81 o 
   2  -3  10      138.75      147.53     14.37 o 
   3  -3  10        0.73        1.46      1.13 o 
   4  -3  10      180.99      175.17      7.26 o 
   5  -3  10       11.59       14.10      2.73 o 
   6  -3  10       26.87       29.37      3.71 o 
   7  -3  10       14.09       21.89      2.68 o 
  -9  -2  10       12.24       12.44      1.01 o 
  -8  -2  10        4.21        2.24      1.77 o 
  -7  -2  10       20.80       28.03      4.10 o 
  -6  -2  10        4.41        3.21      3.83 o 
  -5  -2  10       99.04       83.83     11.60 o 
  -4  -2  10      116.32      135.41     18.81 o 
  -3  -2  10        3.41        5.96      5.51 o 
  -2  -2  10      363.86      350.04     19.65 o 
  -1  -2  10        5.54        2.79      2.82 o 
   0  -2  10      112.89      142.57     11.97 o 
   1  -2  10      403.65      413.45     16.93 o 
   2  -2  10      214.78      218.99     12.71 o 
   3  -2  10      102.88       97.82     16.71 o 
   4  -2  10      173.52      167.86      6.31 o 
   5  -2  10        0.43        0.08      0.97 o 
   6  -2  10        6.84        6.54      2.08 o 
   7  -2  10      239.94      233.82      8.94 o 
  -8  -1  10       18.71       21.71      1.91 o 
  -7  -1  10       94.38      104.53      7.56 o 
  -6  -1  10      103.05       98.98      7.59 o 
  -5  -1  10      216.51      228.83     11.05 o 
  -4  -1  10       15.06       21.16      8.18 o 
  -3  -1  10      196.03      185.63     20.82 o 
  -2  -1  10       81.56       75.86     11.55 o 
  -1  -1  10        5.39        7.71      4.10 o 
   0  -1  10     3265.91     3340.87     56.74 o 
   1  -1  10        4.79        8.43      2.57 o 
   2  -1  10       80.40       77.83      8.93 o 
   3  -1  10       69.51       88.48     10.11 o 
   4  -1  10       40.98       51.55     12.16 o 
   5  -1  10       77.31       73.41      4.48 o 
   6  -1  10       78.25       73.39      6.19 o 
   7  -1  10       34.63       34.94      4.07 o 
   8  -1  10        7.97        6.05      1.66 o 
  -8   0  10       12.26       14.63      1.56 o 
  -7   0  10        8.93        6.68      1.57 o 
  -6   0  10       55.24       65.95      6.21 o 
  -5   0  10        9.07        6.62      2.26 o 
  -4   0  10       28.25       28.28      8.65 o 
  -3   0  10       12.53       12.89      5.89 o 
  -2   0  10      221.99      224.03     14.85 o 
  -1   0  10        1.35        0.06      2.05 o 
   0   0  10      842.49      868.32     35.90 o 
   1   0  10     1830.43     1864.74     32.63 o 
   2   0  10      149.07      176.35     12.64 o 
   3   0  10       14.06       15.78      4.32 o 
   4   0  10      258.70      258.50     17.79 o 
   5   0  10        0.19       -2.15      2.15 o 
   6   0  10       11.80       19.85      3.12 o 
   7   0  10       40.51       44.54      4.76 o 
   8   0  10       14.72       13.20      2.59 o 
  -8   1  10        1.96        3.24      0.78 o 
  -7   1  10        6.88        6.49      1.59 o 
  -6   1  10       31.29       25.90      4.05 o 
  -5   1  10       31.01       34.89      4.15 o 
  -4   1  10      141.90      145.74      8.38 o 
  -3   1  10       29.32       27.62      8.26 o 
  -2   1  10       15.19       15.61      7.09 o 
  -1   1  10      140.25      145.39      9.91 o 
   0   1  10       21.28       26.40      5.53 o 
   1   1  10      990.27     1087.54     32.83 o 
   2   1  10       70.77       63.43      8.44 o 
   3   1  10       27.62       26.68      8.22 o 
   4   1  10        1.60        3.75      2.11 o 
   5   1  10       84.21       70.47      8.29 o 
   6   1  10       31.86       35.70      2.72 o 
   7   1  10       47.58       50.60      5.21 o 
   8   1  10        9.04        7.69      2.31 o 
   9   1  10        0.17        1.48      1.00 o 
  -7   2  10        0.00       -0.06      0.68 o 
  -6   2  10       32.93       28.95      2.89 o 
  -5   2  10      308.17      309.84     12.87 o 
  -4   2  10       54.38       59.42      5.01 o 
  -3   2  10      135.95      132.47     19.34 o 
  -2   2  10      109.17      126.87     13.11 o 
  -1   2  10        1.45        5.30      2.41 o 
   0   2  10       66.08       66.13      6.41 o 
   1   2  10        1.00        1.93      2.14 o 
   2   2  10      270.03      291.30     17.79 o 
   3   2  10        5.98        3.96      2.63 o 
   4   2  10        6.07        2.82      3.19 o 
   5   2  10        7.38        7.92      4.00 o 
   6   2  10       15.62       13.96      2.52 o 
   7   2  10        3.24        3.15      1.28 o 
   8   2  10        3.50        1.62      1.50 o 
   9   2  10       23.58       35.99      3.70 o 
  -7   3  10        5.26        2.81      0.53 o 
  -6   3  10        0.09       -0.33      0.65 o 
  -5   3  10       74.45       77.66      4.51 o 
  -4   3  10       15.05       20.06      3.31 o 
  -3   3  10       81.21       88.55      8.29 o 
  -2   3  10        0.14        1.23      2.05 o 
  -1   3  10      676.18      688.02     24.20 o 
   0   3  10      100.57      128.84      8.42 o 
   1   3  10      210.35      251.52     19.00 o 
   2   3  10       46.20       51.97      5.47 o 
   3   3  10     1289.19     1236.06     32.15 o 
   4   3  10        1.74        6.27      2.74 o 
   5   3  10      528.77      623.14     30.33 o 
   6   3  10      274.06      269.72      9.71 o 
   7   3  10        0.48        1.29      1.14 o 
   8   3  10      173.92      170.67      5.25 o 
   9   3  10       12.44       31.65     17.45 o 
  -6   4  10        1.51        3.06      0.87 o 
  -5   4  10       24.26       23.42      2.45 o 
  -4   4  10        4.46       -0.62      1.19 o 
  -3   4  10      260.54      259.81      8.05 o 
  -2   4  10      151.42      153.18      5.80 o 
  -1   4  10       33.82       29.06      5.51 o 
   0   4  10        0.09       -1.17      2.45 o 
   1   4  10      268.45      270.05     12.96 o 
   2   4  10        9.55       12.61      3.59 o 
   3   4  10       30.65       37.77      7.41 o 
   4   4  10       24.17       16.46      7.12 o 
   5   4  10        0.09        0.28      1.08 o 
   6   4  10        0.38        2.06      2.33 o 
   7   4  10        1.01        1.99      1.16 o 
   8   4  10        0.27        0.08      0.91 o 
   9   4  10        6.12        6.13      0.98 o 
  -5   5  10        1.09        1.55      0.76 o 
  -4   5  10        1.09        0.51      0.76 o 
  -3   5  10       37.29       38.94      2.65 o 
  -2   5  10       47.73       49.38      3.30 o 
  -1   5  10        5.75        5.61      1.34 o 
   0   5  10        3.41        2.42      0.68 o 
   1   5  10       25.10       34.54     10.56 o 
   2   5  10       88.32       78.39     15.24 o 
   3   5  10       29.55       20.43      9.03 o 
   4   5  10        8.07        8.56      1.68 o 
   5   5  10      310.82      308.86     11.47 o 
   6   5  10      248.19      287.54     11.30 o 
   7   5  10        5.84        0.83      1.28 o 
   8   5  10        9.90       13.84      1.97 o 
   9   5  10        0.15       -0.10      0.70 o 
  -4   6  10        0.33        0.30      0.71 o 
  -3   6  10       20.59       15.84      1.99 o 
  -2   6  10        0.64        0.82      0.94 o 
  -1   6  10       71.15       70.81      4.50 o 
   0   6  10       87.26       85.41      3.88 o 
   1   6  10      236.10      235.42      5.35 o 
   2   6  10       68.00       63.74      3.80 o 
   3   6  10      248.46      227.80      6.28 o 
   4   6  10       12.46       12.71      1.66 o 
   5   6  10       82.94       84.44      4.61 o 
   6   6  10      179.23      187.05     10.96 o 
   7   6  10      213.94      207.04     11.10 o 
   8   6  10        1.56        1.11      1.43 o 
   9   6  10        0.02        0.70      0.79 o 
  -3   7  10        8.96        9.71      2.01 o 
  -2   7  10        7.35       11.21      2.51 o 
  -1   7  10        0.00       -0.25      0.55 o 
   0   7  10       40.96       39.43      4.59 o 
   1   7  10        1.45        1.65      0.88 o 
   2   7  10       77.56       89.92      5.02 o 
   3   7  10        1.83        2.17      0.98 o 
   4   7  10       14.53       16.25      1.90 o 
   5   7  10        1.08        3.20      3.00 o 
   6   7  10      102.86      101.70      6.35 o 
   7   7  10        0.26       -1.52      1.55 o 
   8   7  10        2.32        0.95      1.30 o 
   9   7  10        4.54        2.91      0.91 o 
  -2   8  10        3.14        5.80      1.54 o 
  -1   8  10        0.59        2.52      1.47 o 
   0   8  10       20.85        5.01     13.44 o 
   1   8  10       26.19       25.43      2.40 o 
   2   8  10        3.84        2.69      1.09 o 
   3   8  10        0.01        1.71      1.60 o 
   4   8  10       51.47       40.49      5.01 o 
   5   8  10        0.01        0.06      1.08 o 
   6   8  10        8.34        9.06      3.33 o 
   7   8  10        6.99        3.28      1.74 o 
   8   8  10        0.11        0.19      0.65 o 
   0   9  10        2.50        5.06      1.53 o 
   1   9  10       14.28        3.73      7.26 o 
   2   9  10        1.08        1.92      0.91 o 
   3   9  10        7.87       12.72      2.41 o 
   4   9  10        8.75        7.49      1.97 o 
   5   9  10       19.75        3.29      9.05 o 
   6   9  10        0.00        1.18      1.95 o 
   7   9  10        1.20        2.94      1.70 o 
  -4  -9  11       27.25       29.12      2.94 o 
  -3  -9  11       17.68       15.54      2.11 o 
  -2  -9  11        0.35        2.26      1.52 o 
  -6  -8  11      152.81      157.46      7.27 o 
  -4  -8  11       51.61       48.74      3.35 o 
  -3  -8  11       33.70       39.14      3.10 o 
  -2  -8  11        6.25        6.02      1.94 o 
  -1  -8  11        0.96        1.28      1.44 o 
   0  -8  11        0.47        1.14      1.33 o 
   1  -8  11       12.15       10.21      2.10 o 
  -7  -7  11        0.37        1.50      1.34 o 
  -6  -7  11      170.61      166.15      8.38 o 
  -5  -7  11      127.38      119.59      7.85 o 
  -4  -7  11       52.01       45.51      3.58 o 
  -3  -7  11        2.36        2.72      1.26 o 
  -2  -7  11       46.78       42.49      3.35 o 
  -1  -7  11       16.20       16.78      3.12 o 
   0  -7  11       87.07       83.73      6.57 o 
   1  -7  11      165.89      176.56      9.13 o 
   2  -7  11       58.26       64.71      3.34 o 
   3  -7  11       22.46       27.95      1.92 o 
  -8  -6  11        9.02        9.39      1.85 o 
  -7  -6  11        0.68       -0.49      0.88 o 
  -6  -6  11       28.27       27.18      2.70 o 
  -5  -6  11        0.02        0.82      1.67 o 
  -4  -6  11       17.47       15.32      2.28 o 
  -3  -6  11        0.31       -0.27      1.12 o 
  -2  -6  11        0.07        0.03      1.25 o 
  -1  -6  11       50.44       42.32      4.97 o 
   0  -6  11        2.00        4.55      2.54 o 
   1  -6  11        1.61        3.61      2.27 o 
   2  -6  11        8.52        7.86      1.62 o 
   3  -6  11       33.82       32.80      2.92 o 
   4  -6  11       13.86       15.24      1.62 o 
  -8  -5  11        1.34        1.46      0.74 o 
  -7  -5  11       76.00       83.65      4.89 o 
  -6  -5  11       10.05       13.61      2.05 o 
  -5  -5  11       26.47       27.91      4.32 o 
  -4  -5  11      130.30      122.43      8.72 o 
  -3  -5  11       35.71       35.49      2.95 o 
  -2  -5  11       26.24       22.69      3.31 o 
  -1  -5  11       33.32       32.67      2.87 o 
   0  -5  11      138.42      130.71      5.47 o 
   1  -5  11       33.02       33.94      3.10 o 
   2  -5  11      102.30      105.06      6.33 o 
   3  -5  11       12.36       12.18      2.09 o 
   4  -5  11        0.57        1.63      1.02 o 
   5  -5  11        5.64        5.52      1.65 o 
  -8  -4  11       36.83       36.85      2.76 o 
  -7  -4  11       23.80       21.09      1.91 o 
  -6  -4  11        0.03        1.21      0.96 o 
  -5  -4  11      104.04      108.61      5.14 o 
  -4  -4  11       38.29       41.73      5.14 o 
  -3  -4  11       15.60       23.75      2.42 o 
  -2  -4  11       40.07       39.71      8.18 o 
   0  -4  11      265.34      247.07      7.14 o 
   1  -4  11      149.35      154.31      6.03 o 
   2  -4  11      208.89      210.87      6.93 o 
   3  -4  11        0.45        1.40      1.04 o 
   4  -4  11        1.61        0.89      1.67 o 
   5  -4  11       20.82       23.80      2.30 o 
   6  -4  11        1.42        0.45      0.87 o 
  -8  -3  11        6.53        6.74      1.30 o 
  -7  -3  11        0.30       -0.80      1.31 o 
  -6  -3  11       79.58       89.04      7.28 o 
  -5  -3  11       66.43       68.14      6.40 o 
  -4  -3  11       46.19       40.10      4.09 o 
  -3  -3  11        0.22       -4.41      4.41 o 
  -2  -3  11       62.32       62.66     12.46 o 
  -1  -3  11      102.17      108.87     15.64 o 
   0  -3  11        0.11        1.22      4.16 o 
   1  -3  11       38.14       38.43      7.13 o 
   2  -3  11        0.24        1.72      3.60 o 
   3  -3  11      219.64      224.21      9.54 o 
   4  -3  11       10.08       12.43      2.70 o 
   5  -3  11       25.64       21.41      3.23 o 
   6  -3  11       26.04       28.99      2.37 o 
   7  -3  11        7.93        4.08      1.28 o 
  -8  -2  11        0.01        0.27      0.83 o 
  -7  -2  11       19.84       19.28      3.56 o 
  -6  -2  11      242.47      254.46     12.20 o 
  -5  -2  11       43.35       49.16      5.42 o 
  -4  -2  11      176.16      138.86     20.14 o 
  -3  -2  11       84.22       79.83     14.64 o 
  -2  -2  11       21.47       37.68      6.87 o 
  -1  -2  11        5.08        2.64      3.31 o 
   0  -2  11       19.55       20.36      5.21 o 
   1  -2  11      362.87      346.17     16.32 o 
   2  -2  11       39.33       43.89     12.25 o 
   3  -2  11        0.11        2.06      3.32 o 
   4  -2  11       14.98       15.51      2.78 o 
   5  -2  11        0.48       -1.37      1.49 o 
   6  -2  11        0.00       -0.83      1.28 o 
   7  -2  11        7.68        8.83      1.80 o 
  -8  -1  11        0.77        1.11      0.88 o 
  -7  -1  11       36.44       33.98      4.36 o 
  -6  -1  11       72.27       74.20      6.54 o 
  -5  -1  11       62.12       54.05      5.65 o 
  -4  -1  11        3.55        5.85      5.13 o 
  -3  -1  11        9.61        7.22      3.87 o 
  -2  -1  11       61.17       60.11      8.71 o 
  -1  -1  11       52.98       68.28      9.02 o 
   0  -1  11     2332.70     2350.05     50.55 o 
   1  -1  11      889.84      950.58     25.87 o 
   2  -1  11      347.22      335.50     19.27 o 
   3  -1  11        4.34        0.74      9.61 o 
   4  -1  11        1.89        1.65      1.16 o 
   5  -1  11        2.14        3.20      6.83 o 
   6  -1  11      183.34      165.12      9.08 o 
   7  -1  11       67.19       67.82      5.45 o 
   8  -1  11        1.65        4.40      1.37 o 
  -8   0  11        2.13        2.35      0.68 o 
  -7   0  11        3.72        1.58      1.57 o 
  -6   0  11       22.29       22.88      3.81 o 
  -5   0  11        0.23       -1.51      1.93 o 
  -4   0  11       47.68       52.71      6.20 o 
  -3   0  11       16.69        8.27      5.30 o 
  -2   0  11       58.09       64.25      9.61 o 
  -1   0  11        6.28        6.14      5.73 o 
   0   0  11      306.31      338.65     19.50 o 
   1   0  11      922.06      844.56     30.77 o 
   2   0  11      218.70      245.16     13.22 o 
   3   0  11       38.35       46.30      7.78 o 
   4   0  11       92.66      108.99     12.09 o 
   5   0  11       55.92       65.93      3.72 o 
   6   0  11      102.91       70.48      6.08 o 
   7   0  11       28.58       30.87      4.13 o 
   8   0  11       44.97       47.59      4.27 o 
  -7   1  11       55.57       53.49      3.54 o 
  -6   1  11      148.75      167.68      9.43 o 
  -5   1  11        6.91        5.48      2.05 o 
  -4   1  11       37.29       34.19      4.27 o 
  -3   1  11      104.33      109.00     16.05 o 
  -2   1  11       59.50       63.75      8.68 o 
  -1   1  11       17.64       16.82      3.70 o 
   0   1  11      466.56      480.95     23.02 o 
   1   1  11       66.48       81.59      9.73 o 
   2   1  11       19.62       21.77      5.34 o 
   3   1  11      120.01      104.91     16.38 o 
   4   1  11      137.71      196.25     23.16 o 
   5   1  11       22.19       33.78      2.80 o 
   6   1  11       57.26       68.83      4.56 o 
   7   1  11       23.63       22.20      3.52 o 
   8   1  11       95.11      106.36      6.85 o 
  -7   2  11        0.37        1.28      0.67 o 
  -6   2  11       73.15       74.28      4.29 o 
  -5   2  11      198.17      221.34     10.78 o 
  -4   2  11        5.22        3.16      1.51 o 
  -3   2  11       16.55       15.16      7.11 o 
  -2   2  11       62.55       57.68      9.36 o 
  -1   2  11      178.37      181.75     14.34 o 
   0   2  11       71.31       71.77      9.13 o 
   1   2  11        4.23        0.12      2.12 o 
   2   2  11        5.47        4.26      3.45 o 
   3   2  11      149.34      148.49     13.90 o 
   4   2  11       18.15       18.40      7.20 o 
   5   2  11      268.33      257.28      7.40 o 
   6   2  11      172.62      166.60      8.62 o 
   7   2  11       23.32       21.45      2.48 o 
   8   2  11       26.84       37.93      4.37 o 
   9   2  11        0.38        0.57      1.01 o 
  -6   3  11        0.04        0.36      1.10 o 
  -5   3  11        0.00        0.87      1.92 o 
  -4   3  11       68.75       69.25      5.90 o 
  -3   3  11       21.30       30.43      4.45 o 
  -2   3  11        4.08        2.31      2.52 o 
  -1   3  11        3.75       -2.07      3.81 o 
   0   3  11       75.01       92.78      7.36 o 
   1   3  11       23.60       24.25      4.62 o 
   2   3  11        7.16       14.58      3.57 o 
   3   3  11        0.00        2.76      2.98 o 
   4   3  11      111.13       81.39     10.73 o 
   5   3  11      367.53      335.35      8.18 o 
   6   3  11      114.66      119.39      7.07 o 
   7   3  11       11.79       16.02      2.20 o 
   8   3  11       37.40       45.91      3.30 o 
   9   3  11       28.42       32.58      3.44 o 
  -6   4  11       23.22       24.65      1.97 o 
  -5   4  11        1.85        4.86      1.31 o 
  -4   4  11       10.34       11.69      2.56 o 
  -3   4  11       16.09       13.99      2.09 o 
  -2   4  11      217.87      218.50      7.05 o 
  -1   4  11      176.31      165.57      8.72 o 
   0   4  11      217.11      206.46     17.08 o 
   1   4  11       14.03       20.62      6.07 o 
   2   4  11       31.84       39.25      6.01 o 
   3   4  11       18.02       13.23      5.05 o 
   4   4  11      345.99      341.96     23.42 o 
   5   4  11      163.83      158.65      6.23 o 
   6   4  11       21.70       23.27      3.49 o 
   7   4  11       88.31       74.45      4.36 o 
   8   4  11        0.87        0.82      0.81 o 
   9   4  11        2.03        3.36      1.04 o 
  -5   5  11        1.37        0.50      0.62 o 
  -4   5  11       12.29       12.93      1.83 o 
  -3   5  11      108.70      119.62      5.00 o 
  -2   5  11       31.51       31.83      3.51 o 
  -1   5  11      212.29      186.50      5.53 o 
   0   5  11      264.82      265.44      8.88 o 
   1   5  11        8.41       12.71      1.48 o 
   2   5  11      671.99      733.43     12.40 o 
   3   5  11       44.16       38.60      2.59 o 
   4   5  11       67.98       64.80      3.20 o 
   5   5  11      329.90      288.44      6.64 o 
   6   5  11        5.09        4.15      2.03 o 
   7   5  11       26.49       30.05      4.25 o 
   8   5  11       13.00       10.47      2.53 o 
   9   5  11        5.99        7.61      1.04 o 
  -4   6  11        1.24        0.35      1.74 o 
  -3   6  11        7.76        9.85      3.58 o 
  -2   6  11        1.03        2.47      1.22 o 
  -1   6  11      152.43      155.82      8.25 o 
   0   6  11       77.32       81.31      4.75 o 
   1   6  11        2.14        1.52      1.12 o 
   2   6  11      349.40      320.70      6.82 o 
   3   6  11        7.70        8.59      1.45 o 
   4   6  11      113.55      111.36      4.48 o 
   5   6  11       54.79       54.62      3.21 o 
   6   6  11        4.94        6.23      2.33 o 
   7   6  11       31.02       37.84      4.77 o 
   8   6  11        1.16        0.81      1.23 o 
   9   6  11        0.76        0.52      0.73 o 
  -3   7  11        2.59        3.23      1.23 o 
  -2   7  11        0.13       -0.16      1.10 o 
  -1   7  11        6.37        2.36      3.13 o 
   0   7  11       69.66       84.45      6.46 o 
   1   7  11      295.53      324.84      8.59 o 
   2   7  11       63.50       53.44      3.89 o 
   3   7  11        3.74        4.54      1.31 o 
   4   7  11        4.15        2.68      0.99 o 
   5   7  11      158.92      171.87      5.54 o 
   6   7  11       46.02       38.24      4.96 o 
   7   7  11        0.06       -0.72      1.64 o 
   8   7  11       11.76       13.55      1.79 o 
  -1   8  11        0.29        2.33      1.29 o 
   0   8  11       56.25       15.24     27.21 o 
   1   8  11       36.50       43.17      4.26 o 
   2   8  11        0.47        1.05      1.61 o 
   3   8  11        7.77        9.98      2.52 o 
   4   8  11        0.45        2.52      3.32 o 
   5   8  11       37.36       42.21      3.37 o 
   6   8  11        0.23        0.31      1.23 o 
   7   8  11        0.06       -0.61      0.77 o 
   8   8  11        3.52        4.84      1.04 o 
   1   9  11        0.02       -0.29      0.91 o 
   3   9  11        4.46        6.39      1.79 o 
   4   9  11        1.53        2.13      1.46 o 
   5   9  11        0.28        0.21      0.71 o 
   6   9  11        2.83        0.13      0.82 o 
  -6  -8  12       17.31       15.22      2.24 o 
  -5  -8  12        4.47        6.25      1.82 o 
  -4  -8  12        9.33        8.57      1.47 o 
  -3  -8  12        2.76        2.72      1.13 o 
  -2  -8  12        6.00        7.69      2.07 o 
  -1  -8  12        0.03        0.02      1.27 o 
   0  -8  12       26.28       29.85      3.29 o 
  -7  -7  12        1.59        2.52      1.31 o 
  -6  -7  12       10.98        9.54      1.58 o 
  -5  -7  12        9.70        8.18      2.39 o 
  -4  -7  12       27.46       28.38      2.76 o 
  -3  -7  12        0.61        0.80      1.19 o 
  -2  -7  12       16.86       16.57      3.06 o 
  -1  -7  12       12.92       20.89      3.62 o 
   0  -7  12        2.93        1.94      1.56 o 
   1  -7  12       16.52       20.51      3.30 o 
   2  -7  12        0.18        2.12      1.42 o 
  -7  -6  12       48.19       57.48      3.22 o 
  -6  -6  12       34.48       31.50      2.83 o 
  -5  -6  12        4.18        6.55      2.25 o 
  -4  -6  12        2.37        5.25      1.94 o 
  -3  -6  12       26.57       24.41      2.24 o 
  -2  -6  12        1.11        2.74      1.74 o 
  -1  -6  12        6.43        9.95      3.01 o 
   0  -6  12        5.71        4.63      2.19 o 
   1  -6  12        0.87        1.88      1.97 o 
   2  -6  12       22.90       21.46      3.68 o 
   3  -6  12        2.41        3.64      1.85 o 
  -8  -5  12        0.50        1.18      0.98 o 
  -7  -5  12        0.44       -0.37      0.93 o 
  -6  -5  12       24.00       19.64      2.32 o 
  -5  -5  12       11.48       11.25      2.01 o 
  -4  -5  12      280.61      269.88     12.85 o 
  -3  -5  12        7.35        5.71      1.24 o 
  -2  -5  12       77.22       69.30      9.11 o 
  -1  -5  12        0.26       -0.04      1.01 o 
   0  -5  12       64.83       63.54      6.40 o 
   1  -5  12       48.29       44.42      4.97 o 
   2  -5  12       55.87       55.90      3.78 o 
   3  -5  12      140.80      154.45      5.85 o 
   4  -5  12       17.60       22.37      2.16 o 
   5  -5  12       23.53       28.46      1.93 o 
  -8  -4  12       17.37       20.84      1.96 o 
  -7  -4  12        0.06       -0.21      0.93 o 
  -6  -4  12        0.18       -0.22      1.45 o 
  -5  -4  12        1.64        0.60      0.87 o 
  -4  -4  12      252.77      230.12      9.92 o 
  -3  -4  12       68.01       64.57      5.33 o 
  -2  -4  12        8.03       10.53      2.19 o 
  -1  -4  12        6.97        7.87      1.62 o 
   0  -4  12        0.73        1.46      0.89 o 
   1  -4  12       78.11       77.17      4.47 o 
   2  -4  12       43.17       37.37      3.17 o 
   3  -4  12       54.70       52.05      2.93 o 
   4  -4  12       45.40       44.91      2.62 o 
   5  -4  12        0.00        0.48      1.19 o 
  -8  -3  12       33.64       30.84      1.96 o 
  -7  -3  12        4.96        4.87      2.18 o 
  -6  -3  12      156.91      153.61      9.46 o 
  -5  -3  12       36.22       25.35      4.04 o 
  -4  -3  12       59.80       64.66      5.22 o 
  -3  -3  12       71.84       59.57      5.36 o 
  -2  -3  12       18.59       13.94      7.67 o 
  -1  -3  12        3.20        1.25      3.19 o 
   0  -3  12       20.65       22.15      7.86 o 
   1  -3  12      146.92      135.63      7.78 o 
   2  -3  12        4.16        5.08      1.78 o 
   3  -3  12       10.78       11.96      1.85 o 
   4  -3  12        8.53       10.43      1.77 o 
   5  -3  12        4.20        3.55      1.57 o 
   6  -3  12        0.08        0.71      1.12 o 
  -8  -2  12        0.93        0.63      0.60 o 
  -7  -2  12        3.02        2.39      1.59 o 
  -6  -2  12        0.28        2.73      1.74 o 
  -5  -2  12        0.07        1.21      1.47 o 
  -4  -2  12       18.33       21.18      3.94 o 
  -3  -2  12       59.20       37.18     10.81 o 
  -2  -2  12        0.02       -2.03      5.34 o 
  -1  -2  12        0.30        0.76      1.84 o 
   0  -2  12      112.30      129.74     19.32 o 
   1  -2  12        4.08        9.53      4.10 o 
   2  -2  12        1.82        6.23      3.41 o 
   3  -2  12       33.00       40.76      4.12 o 
   4  -2  12        4.23        6.60     16.01 o 
   5  -2  12        7.36        4.93      2.07 o 
   6  -2  12        1.04        1.79      1.29 o 
   7  -2  12        0.94        0.83      0.63 o 
  -8  -1  12       11.19       14.98      1.98 o 
  -7  -1  12       42.67       41.92      4.71 o 
  -6  -1  12       46.87       45.00      5.21 o 
  -5  -1  12       45.29       38.46      4.79 o 
  -4  -1  12      114.22      112.20      7.22 o 
  -3  -1  12      137.68      113.47     17.52 o 
  -2  -1  12      314.42      285.55     19.48 o 
  -1  -1  12       93.75       96.72     15.42 o 
   0  -1  12      380.73      350.56     20.81 o 
   1  -1  12        6.06       23.33      5.64 o 
   2  -1  12      344.19      304.27     16.04 o 
   3  -1  12       15.40        7.53      4.72 o 
   4  -1  12       38.97       34.18      3.89 o 
   5  -1  12        1.99        0.62      1.44 o 
   6  -1  12       68.59       79.97      6.29 o 
   7  -1  12       29.43       26.66      3.36 o 
  -8   0  12        5.99        5.99      0.90 o 
  -7   0  12       25.01       25.86      2.62 o 
  -6   0  12      116.33      116.22      7.96 o 
  -5   0  12        2.75        0.41      1.33 o 
  -4   0  12        8.79        6.04      1.99 o 
  -3   0  12      163.52      167.17     21.05 o 
  -2   0  12       79.61       88.05     14.91 o 
  -1   0  12      477.18      460.27     35.23 o 
   0   0  12        1.01        2.73      5.96 o 
   1   0  12      152.87      159.48     14.18 o 
   2   0  12       11.59       27.43      8.00 o 
   3   0  12        6.47        4.19      4.98 o 
   4   0  12        8.61        7.06      1.50 o 
   5   0  12       19.34       13.42      1.97 o 
   6   0  12      166.88      154.23      8.96 o 
   7   0  12        5.98        4.63      2.12 o 
   8   0  12       60.00       56.25      4.38 o 
  -7   1  12        0.26       -0.28      0.62 o 
  -6   1  12       53.08       47.82      5.02 o 
  -5   1  12       25.03       34.66      4.54 o 
  -4   1  12        7.45        5.89      1.92 o 
  -3   1  12       95.30       90.12     15.33 o 
  -2   1  12        2.18        3.91      2.77 o 
  -1   1  12       78.20       86.40      8.47 o 
   0   1  12        0.17        1.55      2.65 o 
   1   1  12       78.34       74.52      9.96 o 
   2   1  12      352.05      362.87     21.78 o 
   3   1  12       88.54       80.43     15.18 o 
   4   1  12        4.05       15.12      7.65 o 
   5   1  12        0.46        0.40      1.45 o 
   6   1  12       10.22       16.07      2.17 o 
   7   1  12        0.00        0.60      1.38 o 
   8   1  12        5.86        6.49      1.89 o 
  -7   2  12        1.58        1.01      0.64 o 
  -6   2  12       13.43       13.71      1.59 o 
  -5   2  12       32.10       31.20      4.18 o 
  -4   2  12       38.22       43.47      4.72 o 
  -3   2  12      203.36      174.22     16.12 o 
  -2   2  12       44.13       42.79      8.57 o 
  -1   2  12       81.18       76.00      9.78 o 
   0   2  12      106.93      126.62     12.64 o 
   1   2  12       83.70       72.92     13.61 o 
   2   2  12        1.62       12.62      7.28 o 
   3   2  12       36.35       37.98      7.48 o 
   4   2  12       62.50       67.04     10.12 o 
   5   2  12       13.67        7.12      1.51 o 
   6   2  12       14.17       12.61      2.02 o 
   7   2  12       15.99       13.07      1.94 o 
   8   2  12       39.48       34.47      4.04 o 
  -6   3  12        9.98        8.43      0.95 o 
  -5   3  12       14.08       15.52      3.03 o 
  -4   3  12       89.75       99.23      6.54 o 
  -3   3  12       66.07       71.76      8.22 o 
  -2   3  12        3.26        3.26      3.33 o 
  -1   3  12        1.81        1.76      2.46 o 
   0   3  12        0.00        1.44      2.11 o 
   1   3  12      331.03      316.99     16.54 o 
   2   3  12       54.55       66.10      7.61 o 
   3   3  12      806.94      756.25     32.11 o 
   4   3  12       79.30       89.11      4.38 o 
   5   3  12       36.89       27.07      2.59 o 
   6   3  12       26.86       27.67      2.77 o 
   7   3  12       47.64       53.32      3.71 o 
   8   3  12        2.52        4.44      1.16 o 
   9   3  12        0.02        1.26      1.17 o 
  -5   4  12        3.87        6.26      1.25 o 
  -4   4  12      105.06      107.05      4.08 o 
  -3   4  12      139.19      133.46      7.27 o 
  -2   4  12        5.65        6.49      1.41 o 
  -1   4  12       44.49       40.72      4.45 o 
   0   4  12        6.26        4.21      2.43 o 
   1   4  12       39.42       33.81      7.01 o 
   2   4  12      188.65      182.33     15.41 o 
   3   4  12       37.39       48.51      4.76 o 
   4   4  12       80.40       95.14      4.93 o 
   5   4  12        8.17        8.99      6.04 o 
   7   4  12        0.24        2.26      0.89 o 
   8   4  12        0.03       -0.96      0.96 o 
   9   4  12       11.00       15.27      1.53 o 
  -5   5  12        4.37        2.41      1.31 o 
  -4   5  12        0.58        0.71      0.64 o 
  -3   5  12       49.44       52.24      2.90 o 
  -2   5  12        0.05       -0.07      0.35 o 
  -1   5  12        7.77        9.45      1.41 o 
   0   5  12       91.41      101.26      5.01 o 
   1   5  12       10.57       13.14      1.91 o 
   2   5  12        0.00       -0.02      0.62 o 
   3   5  12      139.59      160.89      7.91 o 
   4   5  12      275.09      281.98      5.89 o 
   5   5  12       39.47       40.32      4.57 o 
   6   5  12       13.42       22.95      3.99 o 
   7   5  12       19.61       15.15      2.15 o 
   8   5  12        3.13        1.92      1.04 o 
   9   5  12        0.85        0.67      0.61 o 
  -4   6  12        2.38        3.55      1.31 o 
  -3   6  12        0.76        2.32      1.42 o 
  -2   6  12       53.02       48.70      3.56 o 
  -1   6  12        1.09       -1.28      2.06 o 
   0   6  12       75.66       74.42      3.73 o 
   1   6  12       90.30       86.52      5.10 o 
   2   6  12       17.74       14.86      1.79 o 
   3   6  12       23.01       21.13      2.13 o 
   4   6  12        0.48        1.17      0.95 o 
   5   6  12        7.71       13.08      1.72 o 
   6   6  12        2.34        2.10      1.68 o 
   7   6  12        0.71        1.14      1.07 o 
   8   6  12        2.87        2.07      1.13 o 
  -2   7  12       26.02       29.18      3.42 o 
  -1   7  12        2.11        1.57      1.41 o 
   0   7  12       26.43       24.94      3.45 o 
   1   7  12       27.08       32.19      4.36 o 
   2   7  12       13.43       11.94      2.09 o 
   3   7  12        5.55        4.51      1.46 o 
   4   7  12        0.14        0.92      0.94 o 
   5   7  12        3.00        0.45      1.56 o 
   6   7  12      118.31      117.05      7.14 o 
   7   7  12       26.10       30.48      3.06 o 
   8   7  12        5.09        5.57      1.23 o 
  -1   8  12        6.69        8.39      1.84 o 
   0   8  12        0.87        0.22      0.33 o 
   1   8  12        1.79        0.38      0.90 o 
   3   8  12        3.06        0.41      1.98 o 
   4   8  12       13.94       10.62      2.62 o 
   5   8  12        0.56       -0.83      1.18 o 
   6   8  12        0.00       -0.02      1.25 o 
   7   8  12        0.05       -0.74      0.74 o 
   6   9  12        3.80       -0.03      0.22 o 
  -5  -8  13       10.94        9.20      1.27 o 
  -4  -8  13        5.44        5.46      1.80 o 
  -3  -8  13        2.20        2.27      1.80 o 
  -2  -8  13        6.34        9.29      2.40 o 
  -1  -8  13        0.92       -0.68      1.09 o 
  -6  -7  13        5.53        4.23      1.03 o 
  -5  -7  13       31.54       32.31      2.94 o 
  -4  -7  13       38.42       36.26      4.50 o 
  -3  -7  13        8.10        7.28      2.33 o 
  -2  -7  13       19.63       18.42      3.18 o 
  -1  -7  13        3.80        1.81      1.39 o 
   0  -7  13        1.84        4.06      2.00 o 
   1  -7  13       74.35       80.26      5.62 o 
   2  -7  13      112.49      139.69      6.43 o 
  -7  -6  13       25.70       31.83      2.19 o 
  -6  -6  13        0.84        3.23      1.15 o 
  -5  -6  13        0.01        1.08      1.11 o 
  -4  -6  13        0.03       -0.37      1.64 o 
  -3  -6  13       10.30        9.94      3.02 o 
  -2  -6  13        3.21       -1.00      1.65 o 
  -1  -6  13       10.30       10.53      2.75 o 
   0  -6  13        1.07        1.00      1.69 o 
   1  -6  13        2.80        0.17      1.69 o 
   2  -6  13        0.05        0.48      1.57 o 
   3  -6  13       58.25       71.98      5.03 o 
  -7  -5  13        5.53        4.19      1.72 o 
  -6  -5  13        0.81        1.66      1.13 o 
  -5  -5  13       11.62       11.25      1.94 o 
  -4  -5  13        5.47        9.67      2.99 o 
  -3  -5  13        9.76        7.09      2.67 o 
  -2  -5  13       40.62       35.78      4.66 o 
  -1  -5  13        2.13        0.11      1.05 o 
   0  -5  13       19.58       14.86      2.10 o 
   1  -5  13        8.58        7.02      1.67 o 
   2  -5  13        8.61        9.90      1.77 o 
   3  -5  13        3.90        3.50      1.75 o 
   4  -5  13        5.13        5.58      2.63 o 
  -8  -4  13        5.98        7.36      1.41 o 
  -7  -4  13        7.19        9.47      2.44 o 
  -6  -4  13        7.75        7.57      2.31 o 
  -5  -4  13        0.17       -0.66      1.70 o 
  -4  -4  13        7.85        9.99      2.84 o 
  -3  -4  13      173.67      160.81      8.31 o 
  -2  -4  13       17.68       17.32      2.71 o 
  -1  -4  13      221.18      217.67      7.12 o 
   0  -4  13      258.22      237.38      7.47 o 
   1  -4  13        2.67        1.19      1.56 o 
   2  -4  13      100.83       92.14      4.90 o 
   3  -4  13        0.50        0.82      1.19 o 
   4  -4  13       17.57       16.67      1.59 o 
   5  -4  13        1.33        3.20      1.29 o 
  -8  -3  13       12.12       17.11      1.66 o 
  -7  -3  13        2.08        3.17      1.17 o 
  -6  -3  13       17.68       19.62      3.51 o 
  -5  -3  13        8.00       12.51      3.20 o 
  -4  -3  13        1.57        1.09      2.72 o 
  -3  -3  13      154.04      150.65     14.44 o 
  -2  -3  13       42.75       41.09      3.58 o 
  -1  -3  13       31.84       27.02      2.46 o 
   0  -3  13       41.40       47.41      3.27 o 
   1  -3  13       48.63       52.73      3.61 o 
   2  -3  13        7.58        9.57      2.43 o 
   3  -3  13        9.73       10.55      1.83 o 
   4  -3  13        4.35        2.52      1.61 o 
   5  -3  13      122.24      125.12      5.00 o 
   6  -3  13        1.43        1.91      0.83 o 
  -8  -2  13        0.68        1.66      0.64 o 
  -7  -2  13        6.03        7.07      2.17 o 
  -6  -2  13        9.23       11.03      2.70 o 
  -5  -2  13       94.89       92.40      7.48 o 
  -4  -2  13       42.67       42.18      4.31 o 
  -3  -2  13      121.92      123.77      7.60 o 
  -2  -2  13       13.78       10.14      5.21 o 
  -1  -2  13       81.63       87.15     11.02 o 
   0  -2  13       40.11       40.48      7.47 o 
   1  -2  13       64.32       57.26      9.07 o 
   2  -2  13        7.89       12.73      2.81 o 
   3  -2  13       25.43       28.48      3.43 o 
   4  -2  13       12.82       12.17      2.77 o 
   5  -2  13       13.32       16.44      3.02 o 
   6  -2  13       58.19       50.54      4.54 o 
   7  -2  13        0.12        6.07      3.88 o 
  -7  -1  13        3.76        3.68      1.64 o 
  -6  -1  13       15.44       15.55      3.24 o 
  -5  -1  13        4.39        5.85      2.16 o 
  -4  -1  13       31.14       37.59      4.34 o 
  -3  -1  13       13.78       14.90      2.05 o 
  -2  -1  13      170.13      184.60     22.48 o 
  -1  -1  13       62.22       72.93     10.06 o 
   0  -1  13      243.98      258.11     18.82 o 
   1  -1  13        4.46        3.80      3.25 o 
   2  -1  13        3.09       -0.67      2.45 o 
   3  -1  13        0.43        2.60      2.47 o 
   4  -1  13       58.72       66.15      4.58 o 
   5  -1  13      118.44      127.14      8.10 o 
   6  -1  13       73.95       89.72      6.49 o 
   7  -1  13        5.69        8.41      1.97 o 
  -7   0  13        0.07        0.38      0.88 o 
  -6   0  13        4.32       10.89      2.60 o 
  -5   0  13        0.09       -0.03      1.26 o 
  -4   0  13       36.13       37.98      4.24 o 
  -3   0  13       59.25       56.26      3.65 o 
  -2   0  13       17.80       11.57      5.00 o 
  -1   0  13      112.18      127.42     13.41 o 
   0   0  13       13.88       11.27      4.65 o 
   1   0  13        7.59        9.33      7.10 o 
   2   0  13       92.17       79.60     10.73 o 
   3   0  13       20.46       20.94      2.15 o 
   4   0  13       96.16       86.51      4.73 o 
   5   0  13        1.02        1.41      0.97 o 
   6   0  13        3.24        7.68      2.38 o 
   7   0  13        9.57       12.69      2.66 o 
   8   0  13       14.95       22.26      2.66 o 
  -7   1  13       11.29       12.62      1.29 o 
  -6   1  13        8.78        7.06      2.07 o 
  -5   1  13        0.38        1.48      1.63 o 
  -4   1  13        0.17        0.47      0.85 o 
  -3   1  13        4.14        3.23      0.89 o 
  -2   1  13       57.38       78.13     10.12 o 
  -1   1  13       40.83       50.32      8.79 o 
   0   1  13      125.03      132.95     13.60 o 
   1   1  13        0.15       -2.62      2.84 o 
   2   1  13        0.01       -1.54      4.83 o 
   3   1  13       18.95       16.35      5.35 o 
   4   1  13      315.72      304.47      7.96 o 
   5   1  13      113.83       83.09      4.45 o 
   6   1  13       35.36       32.46      2.99 o 
   7   1  13       75.92       78.49      6.15 o 
   8   1  13        4.55        3.83      1.48 o 
  -6   2  13       35.07       35.02      2.22 o 
  -5   2  13        3.10        1.92      1.35 o 
  -4   2  13       14.04       22.06      2.80 o 
  -3   2  13      121.89      116.74      9.00 o 
  -2   2  13       22.08       21.94      6.37 o 
  -1   2  13       18.49       20.12      5.83 o 
   0   2  13       38.22       57.35      7.22 o 
   1   2  13       71.78       88.21     23.58 o 
   2   2  13        0.89        1.80      6.45 o 
   3   2  13       84.26       90.79     14.47 o 
   4   2  13       60.41       67.11      4.61 o 
   5   2  13       26.10       20.44      2.98 o 
   6   2  13       58.21       53.52      7.32 o 
   7   2  13        5.60        5.89      1.49 o 
   8   2  13        6.98        8.44      2.21 o 
  -6   3  13        1.07        1.49      0.50 o 
  -5   3  13        2.17        1.07      1.19 o 
  -4   3  13        6.12        8.91      1.68 o 
  -3   3  13       13.00       18.89      3.40 o 
  -2   3  13        7.08        2.82      1.51 o 
  -1   3  13        3.49        7.20      5.83 o 
   0   3  13       65.12       50.66      4.09 o 
   1   3  13        3.05        3.73      3.74 o 
   2   3  13        0.01        4.37      2.62 o 
   3   3  13       11.23        6.22      1.34 o 
   4   3  13      220.85      224.49      7.10 o 
   5   3  13      191.64      188.86      6.90 o 
   6   3  13        0.37        1.27      0.99 o 
   7   3  13        5.36        8.37      1.57 o 
   8   3  13        2.06        2.97      1.37 o 
  -5   4  13        0.08        0.35      0.75 o 
  -4   4  13       37.52       39.58      2.42 o 
  -3   4  13        7.34        8.43      1.59 o 
  -2   4  13       61.41       64.91      4.20 o 
  -1   4  13        3.75        7.51      1.29 o 
   0   4  13        1.07        0.84      2.27 o 
   1   4  13       17.89       14.43      1.97 o 
   2   4  13        1.05        0.31      0.82 o 
   3   4  13       95.28       93.87      5.34 o 
   4   4  13       26.94       45.32      3.37 o 
   5   4  13        2.33        4.59      1.33 o 
   6   4  13      124.60      110.91      7.83 o 
   7   4  13        7.24        7.58      1.50 o 
   8   4  13        0.12        0.51      0.74 o 
  -4   5  13        9.38        7.52      1.24 o 
  -3   5  13       28.53       31.43      5.52 o 
  -2   5  13      128.38      134.42      5.98 o 
  -1   5  13       12.66        8.98      1.72 o 
   0   5  13       16.49        6.04      6.48 o 
   1   5  13      107.26       95.85      5.06 o 
   2   5  13       34.38       37.14      3.12 o 
   3   5  13       81.81       93.86      7.67 o 
   4   5  13       86.21       79.02      3.70 o 
   5   5  13        8.93       12.53      1.89 o 
   6   5  13        5.53        5.33      1.41 o 
   7   5  13        0.26        0.06      1.12 o 
   8   5  13        8.75       10.28      1.66 o 
  -3   6  13        0.03        0.60      0.87 o 
  -2   6  13        0.74        1.69      1.69 o 
  -1   6  13       17.07       20.52      2.36 o 
   0   6  13       37.22       43.00      2.80 o 
   1   6  13       82.78       84.40      5.04 o 
   2   6  13       10.52       17.16      2.31 o 
   3   6  13        0.01        0.26      1.01 o 
   4   6  13        9.44       11.87      2.13 o 
   5   6  13       23.15       17.28      2.04 o 
   6   6  13      133.27      148.68     11.00 o 
   7   6  13        3.88        3.44      1.83 o 
   8   6  13        2.17        2.94      0.97 o 
  -2   7  13       44.91       45.70      3.86 o 
  -1   7  13        2.10        1.25      0.94 o 
   0   7  13       40.45       39.11      4.00 o 
   1   7  13        0.95        0.85      1.15 o 
   2   7  13       22.60       19.18      3.61 o 
   3   7  13       38.79        6.41     17.23 o 
   4   7  13        4.62        4.22      1.51 o 
   5   7  13        1.22        1.84      2.26 o 
   6   7  13       15.75       16.90      2.13 o 
   7   7  13       15.43       18.67      2.00 o 
   0   8  13       16.20       18.41      2.34 o 
   5   8  13        5.04        0.51      1.55 o 
   6   8  13        5.06        4.32      1.92 o 
   7   8  13        7.95       11.30      2.24 o 
   2   9  13        0.21       -0.28      0.37 o 
  -3  -8  14        2.27        2.79      1.43 o 
  -2  -8  14       13.89       15.66      2.55 o 
  -6  -7  14        4.44        4.26      0.90 o 
  -5  -7  14       16.43       15.82      1.77 o 
  -4  -7  14       15.14       20.68      3.32 o 
  -3  -7  14       15.81       17.87      3.25 o 
  -2  -7  14       11.73       15.06      3.09 o 
  -1  -7  14       30.28       33.28      3.93 o 
   0  -7  14        0.41       -0.95      1.53 o 
   1  -7  14       19.44       23.49      3.01 o 
  -6  -6  14        0.83        2.56      0.99 o 
  -5  -6  14       14.96       16.58      2.40 o 
  -4  -6  14       12.94       14.17      3.08 o 
  -3  -6  14       52.91       54.27      5.82 o 
  -2  -6  14       60.10       55.45      5.52 o 
  -1  -6  14       15.57       20.47      3.51 o 
   0  -6  14       24.61       27.38      4.00 o 
   1  -6  14        7.48        6.66      2.45 o 
   2  -6  14        1.67        2.22      1.42 o 
  -7  -5  14        5.77        7.87      2.02 o 
  -6  -5  14        1.43       -0.22      1.41 o 
  -5  -5  14        1.43        0.97      1.69 o 
  -4  -5  14       18.67       18.90      3.66 o 
  -3  -5  14        7.04        7.74      2.94 o 
  -2  -5  14        0.29       -0.37      1.60 o 
  -1  -5  14      132.33      114.58      7.99 o 
   0  -5  14      157.44      161.21      6.47 o 
   1  -5  14       34.36       33.57      3.04 o 
   2  -5  14       34.42       28.04      2.62 o 
   3  -5  14        0.86        2.29      0.95 o 
   4  -5  14        1.84        0.61      1.00 o 
  -7  -4  14       40.15       33.85      3.70 o 
  -6  -4  14        7.01        6.68      2.13 o 
  -5  -4  14        3.13        1.64      1.53 o 
  -4  -4  14        0.75        2.09      1.94 o 
  -3  -4  14       16.16       14.44      3.36 o 
  -2  -4  14      188.99      177.85      6.85 o 
  -1  -4  14        0.01        0.62      0.97 o 
   0  -4  14        1.08        0.30      1.01 o 
   1  -4  14        2.75        2.91      1.32 o 
   2  -4  14       12.36        8.24      2.09 o 
   3  -4  14        1.81        2.10      1.12 o 
   4  -4  14        0.12        0.49      0.89 o 
   5  -4  14        1.70        1.54      0.85 o 
  -7  -3  14       98.12      103.40      4.36 o 
  -6  -3  14       24.23       24.58      3.88 o 
  -5  -3  14       27.29       35.10      4.71 o 
  -4  -3  14       20.44       17.12      2.37 o 
  -3  -3  14       94.05       93.95     12.87 o 
  -2  -3  14       98.15      106.98      7.21 o 
  -1  -3  14        8.47        7.36      1.78 o 
   0  -3  14       12.61        8.18      1.53 o 
   1  -3  14        4.20        9.17      1.80 o 
   2  -3  14       66.34       59.64      5.92 o 
   3  -3  14       15.20       19.96      2.37 o 
   4  -3  14        6.74        4.24      1.86 o 
   5  -3  14       14.80       16.78      1.80 o 
   6  -3  14        6.51        8.32      1.05 o 
  -7  -2  14        1.13        1.75      1.47 o 
  -6  -2  14      118.11      111.84      7.73 o 
  -5  -2  14        4.48        1.62      1.61 o 
  -4  -2  14       47.40       41.87      4.48 o 
  -3  -2  14       99.80       90.04      6.63 o 
  -2  -2  14        3.03        5.52      3.09 o 
  -1  -2  14        0.45        2.88      1.13 o 
   0  -2  14      100.94      106.40      4.56 o 
   1  -2  14       26.08       23.71      2.27 o 
   2  -2  14        1.51        2.90      1.49 o 
   3  -2  14        0.10        1.28      1.56 o 
   4  -2  14       75.01       65.98      5.90 o 
   5  -2  14       33.59       24.57      3.58 o 
   6  -2  14       39.44       43.20      2.76 o 
  -7  -1  14       22.49       25.18      3.24 o 
  -6  -1  14        0.03        2.63      1.99 o 
  -5  -1  14       24.99       31.65      4.33 o 
  -4  -1  14      137.26      138.11      7.14 o 
  -3  -1  14       52.95       53.41      4.87 o 
  -2  -1  14       39.02       31.43      7.96 o 
  -1  -1  14        0.09       70.74     86.16 o 
   0  -1  14        0.08       -2.54      6.17 o 
   1  -1  14       39.36       31.79      3.34 o 
   2  -1  14      168.16      184.92     10.51 o 
   3  -1  14       74.72       58.30      4.54 o 
   4  -1  14      207.29      191.21      9.91 o 
   5  -1  14       43.79       35.35      4.34 o 
   6  -1  14        0.06        0.61      1.28 o 
   7  -1  14        1.10        1.79      1.00 o 
  -7   0  14       20.54       18.92      1.94 o 
  -6   0  14      146.41      168.42      8.86 o 
  -5   0  14       56.19       67.12      6.02 o 
  -4   0  14       36.89       28.42      2.80 o 
  -3   0  14        3.05        3.98      1.37 o 
  -2   0  14        1.14        0.82      1.25 o 
  -1   0  14        5.79       -0.46      6.03 o 
   0   0  14        0.13        0.01      2.94 o 
   1   0  14      955.22      854.38     35.57 o 
   2   0  14       21.43       11.08      1.60 o 
   3   0  14      159.07      162.41      5.87 o 
   4   0  14      325.86      306.61      8.22 o 
   5   0  14      205.91      204.22      7.24 o 
   6   0  14        1.61        3.84      1.97 o 
   7   0  14       17.41       13.83      2.48 o 
  -6   1  14        7.51       10.61      2.36 o 
  -5   1  14       25.67       29.25      3.91 o 
  -4   1  14        0.10        0.01      0.79 o 
  -3   1  14        0.69        0.74      1.25 o 
  -2   1  14       71.34       75.15      5.90 o 
  -1   1  14        5.07        4.40      3.18 o 
   0   1  14       19.33       24.85      6.51 o 
   1   1  14       13.43        7.27      2.98 o 
   2   1  14       99.90      109.94     10.87 o 
   3   1  14      179.31      162.72      5.71 o 
   4   1  14      263.93      236.97      9.40 o 
   5   1  14        6.63        9.16      1.71 o 
   6   1  14        6.04        4.43      1.44 o 
   7   1  14       12.63       21.41      3.31 o 
   8   1  14        1.70        1.01      1.02 o 
  -6   2  14        3.78        4.45      1.04 o 
  -5   2  14      100.48      112.58      6.87 o 
  -4   2  14      136.61      150.42      6.00 o 
  -3   2  14       77.08       74.66      6.41 o 
  -2   2  14       76.64       83.08      5.85 o 
  -1   2  14       42.11       40.56     11.54 o 
   0   2  14        8.46       10.62      2.59 o 
   1   2  14        0.84       -2.97      2.97 o 
   2   2  14       81.88       93.27      4.42 o 
   3   2  14       71.09       67.39      4.99 o 
   4   2  14        1.20        0.43      0.89 o 
   5   2  14        4.36        7.08      1.53 o 
   6   2  14        5.16        3.60      1.12 o 
   7   2  14       15.05       14.18      2.57 o 
   8   2  14        5.63        6.49      1.59 o 
  -5   3  14        0.90        0.94      0.66 o 
  -4   3  14       48.17       53.29      3.57 o 
  -3   3  14       90.58       93.82      4.97 o 
  -2   3  14      485.63      495.48     15.74 o 
  -1   3  14       46.11       52.79      5.41 o 
   0   3  14       45.92       50.80      3.45 o 
   1   3  14      234.38      215.60      6.68 o 
   2   3  14       69.10       65.04      3.71 o 
   3   3  14      125.70      109.23      4.95 o 
   4   3  14       93.02       94.31      6.46 o 
   5   3  14       48.43       41.86      3.53 o 
   6   3  14        0.92       -0.99      0.99 o 
   7   3  14        8.06        7.66      1.52 o 
   8   3  14        0.33        1.61      0.85 o 
  -5   4  14        1.90        2.05      1.01 o 
  -4   4  14        0.23        1.81      0.90 o 
  -3   4  14        0.97        1.33      1.05 o 
  -2   4  14        6.61        4.44      1.30 o 
  -1   4  14       44.19       53.13      3.91 o 
   0   4  14      158.60      141.12      5.85 o 
   1   4  14        1.00        0.87      0.91 o 
   2   4  14      107.11       97.56      4.93 o 
   3   4  14        2.15        4.26      1.52 o 
   4   4  14        0.65        0.31      1.06 o 
   5   4  14        0.00       -0.55      1.12 o 
   6   4  14        2.19        3.06      1.17 o 
   7   4  14        6.10        2.31      1.53 o 
   8   4  14       12.06       13.20      1.53 o 
  -4   5  14       14.89       21.27      2.72 o 
  -3   5  14        0.10       -0.46      0.76 o 
  -2   5  14      175.44      173.61      6.54 o 
  -1   5  14      117.04      132.29      4.77 o 
   0   5  14       36.96       36.20      3.31 o 
   1   5  14        9.56       11.54      1.96 o 
   2   5  14        3.59        1.17      1.55 o 
   3   5  14       56.12       72.30      6.78 o 
   4   5  14       52.65       50.23      3.73 o 
   5   5  14        1.65        1.29      1.07 o 
   6   5  14        6.44       10.40      2.59 o 
   7   5  14       19.86       18.96      3.09 o 
   8   5  14        2.47        1.82      1.11 o 
  -3   6  14        0.42        0.88      1.01 o 
  -2   6  14        0.00        1.00      1.26 o 
  -1   6  14       40.43       46.42      3.33 o 
   0   6  14      103.94      115.91      5.70 o 
   1   6  14        0.32        0.12      0.32 o 
   2   6  14        0.01        0.27      0.43 o 
   3   6  14        9.03        8.36      1.89 o 
   4   6  14       68.23       69.56      4.76 o 
   5   6  14        2.87        6.13      1.19 o 
   6   6  14       94.92       85.40      4.51 o 
   7   6  14       70.26       78.63      7.79 o 
   8   6  14        0.03        1.02      1.08 o 
  -1   7  14        3.91        2.60      1.21 o 
   2   7  14        2.58        0.31      1.09 o 
   3   7  14       20.35       17.26      3.34 o 
   4   7  14       14.70       18.25      3.26 o 
   5   7  14       11.72       11.15      1.79 o 
   6   7  14       19.83       18.14      1.98 o 
   7   7  14       13.50       17.56      1.75 o 
  -5  -7  15        5.95        6.04      1.10 o 
  -4  -7  15        0.13        0.06      0.85 o 
  -3  -7  15        5.24        3.76      1.81 o 
  -2  -7  15        5.27        3.76      1.66 o 
  -1  -7  15        0.69        4.40      1.98 o 
   0  -7  15        0.12        0.30      1.09 o 
  -6  -6  15       12.63       15.10      2.28 o 
  -5  -6  15       16.15       15.01      1.74 o 
  -4  -6  15       41.16       42.33      4.74 o 
  -3  -6  15        1.05        0.36      1.82 o 
  -2  -6  15       10.22        5.85      2.52 o 
  -1  -6  15        0.49        3.14      2.65 o 
   0  -6  15        1.89       -0.48      1.55 o 
   1  -6  15       11.10       13.71      2.65 o 
   2  -6  15        2.36        5.49      1.74 o 
  -6  -5  15        5.11        5.38      1.85 o 
  -5  -5  15       17.17       13.01      2.91 o 
  -4  -5  15       12.43       14.10      3.10 o 
  -3  -5  15       29.98       27.79      4.34 o 
  -2  -5  15       33.87       30.91      4.57 o 
  -1  -5  15        6.31       10.22      2.86 o 
   0  -5  15        0.04        0.35      1.00 o 
   1  -5  15       16.77       14.85      2.06 o 
   2  -5  15        0.00       -0.22      0.85 o 
   3  -5  15        3.84        3.33      1.02 o 
  -7  -4  15        9.80       13.45      2.23 o 
  -6  -4  15        1.79        2.55      1.72 o 
  -5  -4  15        1.23        2.84      2.05 o 
  -4  -4  15        0.14        0.21      1.68 o 
  -3  -4  15        0.56        0.31      2.15 o 
  -2  -4  15        6.77        4.37      2.23 o 
  -1  -4  15       36.77       34.70      3.16 o 
   0  -4  15        0.03        1.57      1.10 o 
   1  -4  15        0.05        1.75      1.16 o 
   2  -4  15       49.13       45.11      5.24 o 
   3  -4  15        6.08        5.53      1.26 o 
   4  -4  15        1.95        0.59      0.89 o 
  -7  -3  15        8.43        8.39      1.29 o 
  -6  -3  15        5.22        4.61      1.80 o 
  -5  -3  15       35.17       43.64      5.13 o 
  -4  -3  15       16.91       19.16      2.53 o 
  -3  -3  15        0.12        1.80      1.79 o 
  -2  -3  15      246.31      239.14     10.81 o 
  -1  -3  15        4.48        1.91      0.97 o 
   0  -3  15        7.04        4.54      1.46 o 
   1  -3  15       72.13       71.09      4.30 o 
   2  -3  15        0.88        0.12      1.26 o 
   3  -3  15        7.71        4.63      1.76 o 
   4  -3  15        0.47        2.38      1.48 o 
   5  -3  15        3.49        2.85      1.46 o 
  -7  -2  15       71.28       82.15      3.57 o 
  -6  -2  15        5.53       10.60      2.52 o 
  -5  -2  15        3.37        5.15      2.33 o 
  -4  -2  15       17.47       18.10      2.31 o 
  -3  -2  15        0.28        0.12      1.20 o 
  -2  -2  15        5.01        5.35      2.04 o 
  -1  -2  15        0.10       -0.36      1.07 o 
   0  -2  15       23.23       26.89      4.99 o 
   1  -2  15       50.82       46.72      4.24 o 
   2  -2  15        3.05        1.28      1.36 o 
   3  -2  15       69.99       80.15      6.43 o 
   4  -2  15       42.71       50.90      5.13 o 
   5  -2  15        1.37        0.94      1.36 o 
   6  -2  15        5.14        6.51      1.09 o 
  -7  -1  15       15.40       18.37      1.88 o 
  -6  -1  15       99.29      101.81      6.79 o 
  -5  -1  15        0.65       -1.45      1.62 o 
  -4  -1  15        0.11        0.36      0.77 o 
  -3  -1  15        0.22        1.32      0.97 o 
  -2  -1  15        1.24        1.72      1.12 o 
  -1  -1  15        0.38        0.86      1.07 o 
   0  -1  15       96.29       80.94      5.28 o 
   1  -1  15      698.08      663.55     15.24 o 
   2  -1  15       58.72       68.39      5.13 o 
   3  -1  15      234.28      212.72     10.36 o 
   4  -1  15       25.97       21.32      3.50 o 
   5  -1  15       22.82       18.57      3.14 o 
   6  -1  15        7.37        8.68      2.08 o 
  -6   0  15       16.63       22.23      3.13 o 
  -5   0  15       19.75       23.72      3.56 o 
  -4   0  15        1.96        2.84      1.17 o 
  -3   0  15        5.06        8.58      3.00 o 
  -2   0  15       13.67        6.17      3.39 o 
  -1   0  15        0.60       -0.02      1.04 o 
   0   0  15      295.62      257.47     10.99 o 
   1   0  15      481.55      439.14     16.22 o 
   2   0  15       21.40       26.69      2.43 o 
   3   0  15      214.03      201.51      6.67 o 
   4   0  15       11.35        8.17      2.20 o 
   5   0  15        2.55        2.90      2.78 o 
   6   0  15        1.84       -1.05      1.68 o 
   7   0  15        9.41        8.80      1.98 o 
  -6   1  15       21.20       26.53      2.21 o 
  -5   1  15       11.73       13.59      2.80 o 
  -4   1  15        8.76       12.81      3.74 o 
  -2   1  15        6.88        7.89      2.25 o 
  -1   1  15       23.48       20.09      3.28 o 
   0   1  15       37.46       43.01      3.13 o 
   1   1  15      208.07      176.59      8.37 o 
   2   1  15      126.76      136.50      7.21 o 
   3   1  15        0.84       -0.76      2.98 o 
   4   1  15       34.67       33.19      3.11 o 
   5   1  15       31.53       42.39      3.40 o 
   6   1  15        0.23        0.22      0.91 o 
   7   1  15        1.50        0.16      1.19 o 
  -6   2  15        2.08        1.23      1.05 o 
  -5   2  15        1.36        1.89      0.86 o 
  -4   2  15      116.09      132.37      7.89 o 
  -3   2  15       32.60       32.91      4.33 o 
  -2   2  15       75.02       64.64      6.05 o 
  -1   2  15       65.68       62.06      5.47 o 
   0   2  15        0.00       -0.66      1.01 o 
   1   2  15       32.78       40.27      2.51 o 
   2   2  15        0.01        0.24      0.78 o 
   3   2  15       34.14       36.44      3.01 o 
   4   2  15      111.99      100.10      7.33 o 
   5   2  15      124.33      146.42      5.90 o 
   6   2  15        5.38        4.70      1.07 o 
   7   2  15        0.09        1.33      1.20 o 
   8   2  15        5.40        4.23      1.31 o 
  -5   3  15        0.22       -1.29      2.19 o 
  -4   3  15        0.25        0.67      0.98 o 
  -3   3  15       24.88       20.84      3.92 o 
  -2   3  15       18.13       18.85      2.26 o 
  -1   3  15       16.53       11.07      2.30 o 
   0   3  15       17.34       23.01      2.73 o 
   1   3  15       16.83       21.07      4.24 o 
   2   3  15      245.35      254.54      6.04 o 
   3   3  15      105.21       98.89      4.83 o 
   4   3  15       21.68       27.29      4.46 o 
   5   3  15       11.24       16.87      2.32 o 
   6   3  15       22.07       26.60      2.51 o 
   7   3  15        0.62       -0.14      0.82 o 
   8   3  15        8.78       10.58      1.29 o 
  -4   4  15        6.61        8.17      1.40 o 
  -3   4  15       25.54       25.37      2.48 o 
  -2   4  15        2.29        1.62      1.33 o 
  -1   4  15      128.65      147.16      9.28 o 
   0   4  15       60.10       47.70      3.77 o 
   1   4  15       15.16       16.60      2.12 o 
   2   4  15       78.75       67.13      4.33 o 
   3   4  15        5.93        6.32      1.49 o 
   4   4  15        0.00       -1.38      1.38 o 
   5   4  15       15.52       13.01      2.09 o 
   6   4  15        5.69        4.68      1.51 o 
   7   4  15        1.45        3.00      1.79 o 
   8   4  15       15.13       14.53      2.20 o 
  -3   5  15        0.04       -0.28      0.68 o 
  -2   5  15        0.25        1.00      0.78 o 
  -1   5  15        2.47        2.98      1.60 o 
   0   5  15        4.97        6.47      1.58 o 
   1   5  15       21.66       18.48      3.52 o 
   2   5  15       15.07       14.58      2.16 o 
   3   5  15       15.30       21.59      4.01 o 
   4   5  15        1.56        0.51      0.94 o 
   5   5  15      147.02      146.69      6.10 o 
   6   5  15       60.95       67.41      3.99 o 
   7   5  15        9.16       13.03      2.54 o 
  -2   6  15       17.70       21.10      2.64 o 
  -1   6  15        0.56       -0.05      0.41 o 
   0   6  15        5.00        7.16      2.51 o 
   1   6  15       36.21       40.75      4.14 o 
   2   6  15        0.06        0.23      1.42 o 
   3   6  15        3.51        4.63      2.04 o 
   4   6  15        2.47        7.03      2.16 o 
   5   6  15        2.38        0.76      0.87 o 
   6   6  15        2.50        1.85      1.19 o 
   7   6  15       49.24       56.92      4.43 o 
  -1   7  15        7.96        7.97      1.45 o 
   2   7  15        2.24        1.65      1.49 o 
   3   7  15       25.31       25.51      3.81 o 
   4   7  15        5.61        3.87      1.77 o 
   5   7  15       15.86       17.43      2.84 o 
   6   7  15       37.43       38.95      2.47 o 
   1   8  15        3.53        0.02      0.26 o 
  -3  -7  16        9.63       11.02      2.16 o 
  -2  -7  16        3.07        2.09      1.38 o 
  -5  -6  16        1.91        0.84      1.28 o 
  -4  -6  16       19.53       17.73      3.14 o 
  -3  -6  16       25.90       28.25      3.77 o 
  -2  -6  16        5.34        4.62      2.10 o 
  -1  -6  16       51.52       50.85      5.05 o 
   0  -6  16        2.03        3.38      1.85 o 
   1  -6  16       11.98        9.37      2.00 o 
  -6  -5  16       10.93       13.39      2.26 o 
  -5  -5  16        0.67        3.44      1.59 o 
  -4  -5  16        1.32        3.82      1.35 o 
  -3  -5  16        7.41        7.06      2.45 o 
  -2  -5  16        0.04        1.58      1.81 o 
  -1  -5  16        4.64        4.89      1.53 o 
   0  -5  16        2.40       -0.37      1.67 o 
   1  -5  16        9.68       13.21      1.84 o 
   2  -5  16        9.22       10.86      2.13 o 
   3  -5  16        9.60        9.33      1.70 o 
  -6  -4  16       31.56       29.96      3.54 o 
  -5  -4  16        3.25        4.25      1.97 o 
  -4  -4  16       15.68       11.93      2.27 o 
  -3  -4  16        0.75       -0.11      1.60 o 
  -2  -4  16       15.46       15.87      3.36 o 
  -1  -4  16       16.79       19.63      2.52 o 
   0  -4  16       20.27       15.53      2.17 o 
   1  -4  16        0.33        1.34      1.32 o 
   2  -4  16        1.72        2.79      1.24 o 
   3  -4  16       16.76       19.52      2.80 o 
   4  -4  16        0.00        0.96      0.95 o 
  -6  -3  16        0.16        0.68      1.52 o 
  -5  -3  16       32.48       36.36      4.49 o 
  -4  -3  16       50.39       45.58      3.58 o 
  -3  -3  16      193.52      188.75     10.44 o 
  -2  -3  16        1.25        0.28      1.61 o 
  -1  -3  16       55.48       56.57      3.95 o 
   0  -3  16        5.39        5.45      1.44 o 
   1  -3  16       25.02       22.43      2.50 o 
   2  -3  16       35.65       32.94      4.20 o 
   3  -3  16        2.85        3.38      1.91 o 
   4  -3  16        0.00        0.36      1.17 o 
   5  -3  16       28.03       30.58      2.97 o 
  -6  -2  16        0.02       -0.05      1.11 o 
  -5  -2  16       33.62       38.23      4.47 o 
  -4  -2  16        4.17        5.86      1.46 o 
  -3  -2  16        6.51        6.86      1.53 o 
  -2  -2  16        4.25        4.73      1.89 o 
  -1  -2  16      106.24       89.68      4.80 o 
   0  -2  16        3.67        1.23      1.41 o 
   1  -2  16       79.99       79.24      6.43 o 
   2  -2  16        6.77       10.95      2.68 o 
   3  -2  16       23.96       26.89      3.84 o 
   4  -2  16       17.27       11.88      2.69 o 
   5  -2  16       14.21       14.96      2.49 o 
  -6  -1  16        0.48        1.46      1.31 o 
  -5  -1  16       23.28       21.77      3.43 o 
  -4  -1  16        9.09       11.40      1.86 o 
  -3  -1  16        0.21        0.40      1.04 o 
  -2  -1  16       45.53       54.54      4.48 o 
  -1  -1  16      129.08      115.24      5.06 o 
   0  -1  16      372.95      336.72     17.70 o 
   1  -1  16      447.81      413.65     12.29 o 
   2  -1  16        0.01        1.75      1.47 o 
   3  -1  16       34.12       46.26      4.95 o 
   4  -1  16       10.09       14.30      2.87 o 
   5  -1  16        0.16        0.74      1.73 o 
   6  -1  16       18.44       14.45      2.39 o 
  -6   0  16       35.16       38.96      3.67 o 
  -5   0  16       29.21       35.95      4.02 o 
  -4   0  16       60.25       70.97      4.19 o 
  -3   0  16       40.14       38.93      3.26 o 
  -2   0  16       41.88       46.55      5.32 o 
  -1   0  16       17.05       21.78      3.42 o 
   0   0  16       37.78       36.87      4.14 o 
   1   0  16        5.23        2.51      1.05 o 
   2   0  16       35.22       27.84      3.61 o 
   3   0  16      144.47      133.35      8.14 o 
   4   0  16       15.22       11.75      1.93 o 
   5   0  16        5.64        5.44      2.01 o 
   6   0  16        0.87        3.02      1.70 o 
   7   0  16       11.49       12.75      2.05 o 
  -6   1  16       23.70       28.19      2.01 o 
  -5   1  16        8.21       13.03      2.39 o 
  -4   1  16       14.19       11.78      3.88 o 
  -3   1  16       12.66       20.39      3.45 o 
  -2   1  16        0.00       -1.11      1.18 o 
  -1   1  16        5.89        5.30      1.88 o 
   0   1  16      222.25      203.10      8.61 o 
   1   1  16        4.36        1.34      1.02 o 
   2   1  16      427.02      440.25     16.46 o 
   3   1  16       63.84       66.33      4.09 o 
   4   1  16        1.38        2.95      1.14 o 
   5   1  16        6.77        7.46      1.57 o 
   6   1  16        1.58        1.43      0.76 o 
   7   1  16        3.65        4.34      1.51 o 
  -5   2  16        3.77        4.04      1.52 o 
  -4   2  16        1.40        1.08      0.75 o 
  -3   2  16       16.69       24.80      3.70 o 
  -2   2  16        2.06        1.25      1.52 o 
  -1   2  16       88.15       96.67      7.51 o 
   0   2  16        4.37        5.37      2.80 o 
   1   2  16        0.18        0.13      0.90 o 
   2   2  16       19.60       17.01      2.15 o 
   3   2  16       94.48      101.44      5.37 o 
   4   2  16       54.97       48.55      3.82 o 
   5   2  16       24.58       16.67      1.82 o 
   6   2  16       21.29       18.25      1.75 o 
   7   2  16        0.16        2.15      0.84 o 
  -5   3  16        0.59        1.34      1.26 o 
  -4   3  16        0.67        0.03      0.70 o 
  -3   3  16       28.64       25.77      2.48 o 
  -2   3  16       17.36       15.77      3.14 o 
  -1   3  16       22.37       23.19      3.77 o 
   0   3  16       28.76       31.64      3.05 o 
   1   3  16        7.47        8.86      1.67 o 
   2   3  16      130.17      130.26      4.74 o 
   3   3  16        6.08        3.13      1.20 o 
   4   3  16        2.92        3.89      1.37 o 
   5   3  16        0.05       -0.80      1.03 o 
   6   3  16        3.61        2.07      0.98 o 
   7   3  16        7.74       11.51      1.50 o 
  -4   4  16        2.48        3.00      1.22 o 
  -3   4  16        0.11       -0.15      1.13 o 
  -2   4  16       10.12       10.34      1.64 o 
  -1   4  16        0.69       -1.38      1.63 o 
   0   4  16        3.37        5.48      2.13 o 
   1   4  16       10.23       12.65      1.98 o 
   2   4  16       83.97       76.00      4.56 o 
   3   4  16       27.70       21.16      2.47 o 
   4   4  16       12.61        7.50      1.64 o 
   5   4  16       28.99       32.14      2.99 o 
   6   4  16        1.16        1.64      0.99 o 
   7   4  16       33.08       34.41      3.71 o 
  -3   5  16       14.38       15.39      2.19 o 
  -2   5  16        0.14       -0.19      0.69 o 
  -1   5  16       24.99       28.92      4.04 o 
   0   5  16       18.18       17.83      2.28 o 
   1   5  16       49.96       39.98      3.38 o 
   2   5  16        8.11        9.76      2.25 o 
   3   5  16        6.36        4.84      2.01 o 
   4   5  16       19.95       18.70      2.30 o 
   5   5  16        3.76        3.65      1.23 o 
   6   5  16        0.54        0.09      0.79 o 
   7   5  16       27.26       36.99      3.65 o 
  -2   6  16        3.55        4.42      1.17 o 
  -1   6  16        1.70        3.25      1.38 o 
   0   6  16        1.76        3.41      1.69 o 
   1   6  16        0.22        1.38      1.02 o 
   2   6  16        0.20        0.45      0.85 o 
   3   6  16       12.14       12.28      2.88 o 
   4   6  16        2.45       -0.05      1.24 o 
   5   6  16       31.32       35.21      2.66 o 
   6   6  16       16.67       17.51      1.77 o 
   7   6  16       21.66       25.34      2.75 o 
   3   7  16        0.03       -0.75      1.15 o 
   4   7  16        9.21       16.27      2.80 o 
   5   7  16       25.23       30.30      3.33 o 
  -4  -6  17        0.47        1.76      1.66 o 
  -3  -6  17        2.62        2.91      1.57 o 
  -2  -6  17        0.02       -0.30      1.25 o 
  -1  -6  17        0.00       -0.18      1.27 o 
   0  -6  17        0.81        3.13      1.55 o 
  -5  -5  17        0.02        1.63      1.31 o 
  -4  -5  17        7.17       10.34      1.53 o 
  -3  -5  17        3.63        3.07      1.76 o 
  -2  -5  17        0.15        0.15      1.49 o 
  -1  -5  17        0.78       -0.24      1.52 o 
   0  -5  17       16.12       19.40      2.38 o 
   1  -5  17        0.08       -0.15      1.25 o 
   2  -5  17        6.58        4.50      1.48 o 
  -6  -4  17        0.00       -0.13      1.03 o 
  -5  -4  17        7.55        8.08      2.14 o 
  -4  -4  17       24.82       24.92      5.29 o 
  -3  -4  17        5.00        4.18      2.19 o 
  -2  -4  17       10.11        8.33      2.70 o 
  -1  -4  17        0.66       -0.84      1.92 o 
   0  -4  17        3.20        4.10      1.11 o 
   1  -4  17        1.57        0.37      1.36 o 
   2  -4  17       35.99       36.66      2.68 o 
   3  -4  17       44.20       35.70      3.41 o 
  -6  -3  17        4.29        6.91      1.81 o 
  -5  -3  17       11.32       11.95      2.62 o 
  -4  -3  17        7.14        6.33      1.39 o 
  -3  -3  17       62.20       62.53      4.23 o 
  -2  -3  17        9.42        9.24      2.60 o 
  -1  -3  17        1.88        2.65      1.80 o 
   0  -3  17       22.46       26.00      4.65 o 
   1  -3  17        3.10        2.52      1.15 o 
   2  -3  17        1.44       -0.65      1.35 o 
   3  -3  17       28.06       29.13      3.63 o 
   4  -3  17        0.48       -1.53      1.53 o 
  -6  -2  17        2.87        2.28      1.34 o 
  -5  -2  17        0.33        0.11      1.23 o 
  -4  -2  17        9.10        9.94      1.73 o 
  -3  -2  17       25.69       23.78      2.62 o 
  -2  -2  17       41.62       41.34      3.52 o 
  -1  -2  17        3.90        8.11      2.43 o 
   0  -2  17        3.49        4.75      2.07 o 
   1  -2  17        0.91        1.88      1.47 o 
   2  -2  17       63.77       60.59      5.51 o 
   3  -2  17       75.25       83.81      6.28 o 
   4  -2  17        0.25       -0.05      1.26 o 
   5  -2  17        2.76        2.19      1.32 o 
  -6  -1  17        5.71        6.07      1.55 o 
  -5  -1  17        0.38       -0.43      1.42 o 
  -4  -1  17       18.45       17.95      2.16 o 
  -3  -1  17       33.74       39.07      6.64 o 
  -2  -1  17       73.44       64.61      4.23 o 
  -1  -1  17        1.96        4.38      2.00 o 
   0  -1  17      689.52      645.47     17.29 o 
   1  -1  17      387.52      393.72     10.18 o 
   2  -1  17        4.59        4.39      1.34 o 
   3  -1  17       24.27       31.66      4.17 o 
   4  -1  17        3.74        3.58      1.91 o 
   5  -1  17        0.27        1.85      1.51 o 
   6  -1  17        4.93        5.54      1.46 o 
  -6   0  17       38.65       40.65      2.32 o 
  -5   0  17       14.38       11.62      2.23 o 
  -4   0  17      105.41      106.69      6.58 o 
  -3   0  17      126.76      123.14      8.14 o 
  -2   0  17       16.47       17.47      3.38 o 
  -1   0  17      117.42      112.59      8.23 o 
   0   0  17        7.44        6.96      2.40 o 
   1   0  17        1.00        0.27      0.87 o 
   2   0  17       74.17       60.00      5.33 o 
   3   0  17        0.89        2.59      1.47 o 
   4   0  17        0.00       -1.08      1.67 o 
   5   0  17        1.59        3.25      1.68 o 
   6   0  17        7.03        6.37      1.50 o 
  -5   1  17       62.06       76.78      3.73 o 
  -4   1  17       40.75       42.64      4.30 o 
  -3   1  17       18.56       20.26      3.31 o 
  -2   1  17        3.17        2.84      1.51 o 
  -1   1  17        8.84       11.78      3.03 o 
   0   1  17       36.68       39.38      3.37 o 
   1   1  17       96.95       80.16     10.05 o 
   2   1  17       88.13       85.59      4.88 o 
   3   1  17        7.18        9.97      1.73 o 
   4   1  17       33.07       28.10      2.75 o 
   5   1  17        5.94        6.80      1.48 o 
   6   1  17        0.01        0.03      0.84 o 
  -5   2  17        0.17        0.39      0.84 o 
  -4   2  17        7.99        9.82      1.70 o 
  -3   2  17       15.62       15.86      1.93 o 
  -2   2  17      131.67      134.13      8.55 o 
  -1   2  17       67.34       59.24      5.79 o 
   0   2  17        0.42       -1.64      3.20 o 
   1   2  17       23.11       24.43      2.69 o 
   2   2  17        1.60       -1.07      1.43 o 
   3   2  17        0.05        1.46      1.12 o 
   4   2  17        1.84        0.24      1.15 o 
   5   2  17        0.64       -0.22      0.73 o 
   6   2  17        0.31        0.39      0.61 o 
   7   2  17        4.28        5.76      1.49 o 
  -4   3  17        6.74        5.66      1.52 o 
  -3   3  17       27.59       28.16      2.39 o 
  -2   3  17       48.15       47.84      5.11 o 
  -1   3  17       13.86       14.05      3.06 o 
   0   3  17        8.89       10.45      2.16 o 
   1   3  17       12.18       12.43      3.02 o 
   2   3  17        0.10        1.15      0.91 o 
   3   3  17       48.99       43.19      3.52 o 
   4   3  17      130.08      147.32      6.30 o 
   5   3  17        2.36        2.46      1.10 o 
   6   3  17       12.50       22.01      3.23 o 
   7   3  17        0.35       -0.78      1.09 o 
  -3   4  17       53.62       58.50      3.09 o 
  -2   4  17       19.05       19.86      3.23 o 
  -1   4  17        9.10        9.17      2.43 o 
   0   4  17        4.32        2.98      2.08 o 
   1   4  17        2.42        3.25      1.09 o 
   2   4  17        0.91       -0.18      0.95 o 
   3   4  17       10.44        4.36      1.23 o 
   4   4  17       13.43       15.31      2.30 o 
   5   4  17       25.69       21.75      2.39 o 
   6   4  17       12.72       17.06      2.83 o 
   7   4  17        0.20        0.29      0.92 o 
  -2   5  17       14.42       20.51      3.00 o 
  -1   5  17        2.84        5.22      1.87 o 
   0   5  17        1.60        1.24      0.93 o 
   1   5  17        3.48        2.60      1.15 o 
   2   5  17        0.87        0.53      0.91 o 
   3   5  17        1.64        2.72      1.71 o 
   4   5  17       40.06       41.81      3.51 o 
   5   5  17        1.18        0.80      0.79 o 
   6   5  17        6.38        3.98      1.10 o 
  -1   6  17       15.66       17.21      2.59 o 
   0   6  17        0.69        0.69      1.06 o 
   1   6  17        0.49        1.54      0.91 o 
   2   6  17        1.04        0.80      0.50 o 
   3   6  17        0.04        0.42      1.29 o 
   4   6  17       15.68       14.51      2.79 o 
   5   6  17        2.69        3.70      1.43 o 
   6   6  17        0.20        0.65      0.77 o 
   3   7  17       45.54       62.41      4.97 o 
   4   7  17        0.12        1.25      1.02 o 
   5   7  17       33.78       37.88      3.33 o 
  -4  -5  18       19.95       17.44      1.71 o 
  -3  -5  18        6.74        5.10      1.26 o 
  -2  -5  18        0.68        1.44      1.52 o 
  -1  -5  18        0.97        1.47      1.44 o 
   0  -5  18        1.41        1.50      1.36 o 
   1  -5  18       17.09       18.56      2.52 o 
  -5  -4  18        2.39        2.26      1.28 o 
  -4  -4  18        0.06        1.82      0.94 o 
  -3  -4  18       23.49       17.26      2.58 o 
  -2  -4  18        0.57        0.11      1.41 o 
  -1  -4  18        1.96        1.03      1.62 o 
   0  -4  18       11.56       11.29      2.55 o 
   1  -4  18       14.84       14.96      2.19 o 
   2  -4  18        1.87        1.36      1.19 o 
  -5  -3  18        3.23        2.51      1.35 o 
  -4  -3  18        5.55        8.40      3.50 o 
  -3  -3  18       22.41       19.94      2.34 o 
  -2  -3  18       62.89       59.84      5.39 o 
  -1  -3  18        0.74        0.01      1.31 o 
   0  -3  18        6.54       10.33      1.78 o 
   1  -3  18       54.81       53.51      4.99 o 
   2  -3  18        0.52        0.35      1.27 o 
   3  -3  18       23.31       23.79      3.07 o 
  -5  -2  18        1.85        3.91      1.58 o 
  -4  -2  18       22.16       24.54      5.65 o 
  -3  -2  18       20.47       18.12      2.23 o 
  -2  -2  18       10.47       12.46      2.07 o 
  -1  -2  18       20.22       23.14      3.98 o 
   0  -2  18      117.33      101.37      5.18 o 
   1  -2  18        8.42       12.82      1.96 o 
   2  -2  18       48.20       42.27      4.46 o 
   3  -2  18        9.08       14.62      2.75 o 
   4  -2  18        0.10        1.00      1.27 o 
  -5  -1  18        1.92        3.15      1.27 o 
  -4  -1  18        4.39        3.38      1.10 o 
  -3  -1  18       11.57        9.07      2.11 o 
  -2  -1  18        0.76        0.60      1.39 o 
  -1  -1  18        0.08        4.94      2.16 o 
   0  -1  18       29.46       35.42      3.10 o 
   1  -1  18       37.10       37.06      4.66 o 
   2  -1  18        5.97        6.00      2.06 o 
   3  -1  18       52.13       58.97      5.24 o 
   4  -1  18        0.23       -0.64      1.21 o 
   5  -1  18       23.29       35.10      3.44 o 
  -5   0  18        2.63        1.71      0.99 o 
  -4   0  18        9.07       12.12      1.62 o 
  -3   0  18       93.24       81.67      6.38 o 
  -2   0  18       22.55       23.05      3.71 o 
  -1   0  18        4.30        3.79      1.91 o 
   0   0  18        3.17        1.79      1.31 o 
   1   0  18       58.66       65.31      4.31 o 
   2   0  18      137.93      127.04      7.54 o 
   3   0  18       38.84       42.50      4.40 o 
   4   0  18       19.93       24.90      3.39 o 
   5   0  18        5.94       12.30      1.76 o 
  -5   1  18        4.58        7.09      1.47 o 
  -4   1  18       13.93       13.84      1.63 o 
  -3   1  18       24.69       35.66      4.17 o 
  -2   1  18       23.85       32.47      4.22 o 
  -1   1  18       32.95       37.75      4.69 o 
   0   1  18       15.49       19.72      3.53 o 
   1   1  18       75.67       70.05      4.40 o 
   2   1  18        4.54        4.20      1.29 o 
   3   1  18        0.52        0.11      1.61 o 
   4   1  18        8.27        7.22      2.36 o 
   5   1  18       46.61       38.01      2.89 o 
   6   1  18        0.09        0.62      0.68 o 
  -4   2  18       21.66       22.22      1.83 o 
  -3   2  18       26.72       33.36      3.88 o 
  -2   2  18        2.78        2.68      1.48 o 
  -1   2  18        4.41        3.14      1.83 o 
   0   2  18        0.02       -0.83      0.84 o 
   1   2  18       32.06       40.09      3.35 o 
   2   2  18        6.82        6.13      1.43 o 
   3   2  18        4.00        2.52      1.76 o 
   4   2  18        6.00        4.74      1.60 o 
   5   2  18        5.64        3.78      1.21 o 
   6   2  18        1.79        2.90      0.85 o 
  -3   3  18        0.10        0.23      0.92 o 
  -2   3  18       39.38       44.21      4.60 o 
  -1   3  18       16.23       15.60      3.10 o 
   0   3  18       15.21       15.54      2.06 o 
   1   3  18       25.94       26.19      2.70 o 
   2   3  18       54.32       55.54      3.76 o 
   3   3  18        0.56       -0.30      1.25 o 
   4   3  18        0.33        1.53      1.02 o 
   5   3  18        1.81        1.37      0.99 o 
   6   3  18        0.58       -0.59      0.87 o 
  -3   4  18       23.15       28.13      2.86 o 
  -2   4  18       11.85       15.54      2.64 o 
  -1   4  18       29.69       29.75      3.91 o 
   0   4  18        9.60        9.63      2.42 o 
   1   4  18       23.07       18.22      2.29 o 
   2   4  18       17.70       20.67      2.30 o 
   3   4  18        0.68       -0.12      1.58 o 
   4   4  18        2.92        1.77      0.88 o 
   5   4  18        3.09        2.35      0.96 o 
   6   4  18        1.45        2.94      1.05 o 
  -1   5  18        2.72        4.84      1.69 o 
   0   5  18        3.05        2.03      1.55 o 
   1   5  18        4.03        5.37      1.93 o 
   2   5  18        0.04       -0.80      0.80 o 
   3   5  18       31.31       26.60      3.81 o 
   4   5  18        4.62        5.37      1.85 o 
   5   5  18        4.18        3.68      0.98 o 
   6   5  18        0.54        2.67      0.86 o 
   0   6  18       41.81       41.39      3.71 o 
   1   6  18        0.17        0.61      0.91 o 
   2   6  18        4.43        6.57      1.87 o 
   3   6  18       17.83       26.68      3.55 o 
   4   6  18        0.12       -0.48      0.48 o 
   5   6  18        0.98        0.71      0.88 o 
  -2  -5  19        1.24        1.63      0.85 o 
  -1  -5  19        0.01        0.16      1.45 o 
  -4  -4  19        0.00       -0.46      0.59 o 
  -3  -4  19        2.85        2.92      1.03 o 
  -2  -4  19       11.42        9.76      1.61 o 
  -1  -4  19        0.09        0.77      0.93 o 
   0  -4  19       12.08       11.51      1.62 o 
   1  -4  19        0.64        2.44      1.43 o 
  -4  -3  19        1.24        0.61      0.66 o 
  -3  -3  19        3.49        2.10      0.98 o 
  -2  -3  19        1.95        1.79      1.04 o 
  -1  -3  19       14.66       10.59      1.72 o 
   0  -3  19        0.75        0.62      1.27 o 
   1  -3  19        1.80        3.72      1.14 o 
   2  -3  19        0.11        0.73      1.29 o 
   3  -3  19        1.51        1.08      0.89 o 
  -4  -2  19        0.47        0.11      0.70 o 
  -3  -2  19        7.81        7.14      1.79 o 
  -2  -2  19        0.32        3.25      1.27 o 
  -1  -2  19       29.52       39.18      4.80 o 
   0  -2  19        5.27        4.89      2.19 o 
   1  -2  19        8.18        9.42      1.62 o 
   2  -2  19       23.81       23.98      3.30 o 
   3  -2  19        0.85       -0.12      1.07 o 
   4  -2  19       11.05        8.55      1.76 o 
  -4  -1  19        3.42        3.34      1.25 o 
  -3  -1  19       79.47       77.26      5.86 o 
  -2  -1  19        1.08        3.61      1.94 o 
  -1  -1  19       41.52       42.98      4.98 o 
   0  -1  19       59.23       66.33      6.08 o 
   1  -1  19        0.00        0.47      0.70 o 
   2  -1  19        9.62        7.82      2.22 o 
   3  -1  19       16.35       18.42      2.89 o 
   4  -1  19        1.66       -0.44      1.10 o 
  -4   0  19        0.83        1.15      1.02 o 
  -3   0  19       32.59       32.41      3.83 o 
  -2   0  19        0.16        0.60      1.20 o 
  -1   0  19       46.56       53.29      5.48 o 
   0   0  19        1.30        4.25      2.03 o 
   1   0  19        5.75        9.89      1.78 o 
   2   0  19        1.01        1.58      1.03 o 
   3   0  19        9.66        9.89      1.71 o 
   4   0  19        0.35        0.21      1.24 o 
   5   0  19       24.15       30.30      2.28 o 
  -4   1  19        4.45        6.21      1.41 o 
  -3   1  19        0.67        0.66      1.09 o 
  -2   1  19        4.72        6.62      2.50 o 
  -1   1  19        5.20        6.32      2.15 o 
   0   1  19        7.29        7.14      2.21 o 
   1   1  19      108.27       99.45      5.03 o 
   2   1  19       20.85       24.94      3.82 o 
   3   1  19        4.93        6.68      2.25 o 
   4   1  19       11.88        8.27      2.25 o 
   5   1  19        0.09       -0.70      0.70 o 
  -3   2  19        3.99        4.87      1.55 o 
  -2   2  19        2.92        3.76      1.72 o 
  -1   2  19        0.73        3.61      1.84 o 
   0   2  19        0.96        1.50      1.06 o 
   1   2  19        5.51        2.74      1.38 o 
   2   2  19       12.89       13.83      2.89 o 
   3   2  19        5.05        2.13      1.54 o 
   4   2  19        2.29        0.72      1.36 o 
   5   2  19        0.03       -0.97      1.02 o 
  -3   3  19        0.29        0.22      0.83 o 
  -2   3  19        6.74        7.70      2.03 o 
  -1   3  19       13.46       19.64      3.14 o 
   0   3  19        2.78        1.81      2.19 o 
   1   3  19       62.25       65.65      3.97 o 
   2   3  19        7.40        5.70      2.03 o 
   3   3  19       10.30        8.07      2.34 o 
   4   3  19        0.63        2.71      1.66 o 
   5   3  19        1.17        1.99      1.35 o 
  -2   4  19       23.30       25.73      2.98 o 
  -1   4  19        0.13        0.91      1.20 o 
   0   4  19        0.00       -0.27      0.83 o 
   1   4  19        2.82        2.35      0.99 o 
   2   4  19        1.94        2.44      1.39 o 
   3   4  19       33.77       34.89      4.20 o 
   4   4  19       16.81       17.59      3.03 o 
   5   4  19        2.41        1.77      1.28 o 
   0   5  19        2.49        1.48      1.07 o 
   1   5  19        3.01        4.71      1.12 o 
   2   5  19       14.98       19.95      3.11 o 
   3   5  19        1.47        2.82      1.48 o 
   4   5  19        7.94        8.47      1.99 o 
   5   5  19        0.81        3.09      1.18 o 
   2   6  19        5.95        6.32      1.70 o 
   3   6  19        6.39        7.12      1.70 o 
  -2  -4  20       30.99       35.61      2.34 o 
  -1  -4  20        0.86        1.15      1.03 o 
  -3  -3  20       10.38        9.35      1.29 o 
  -2  -3  20       23.30       25.10      2.15 o 
  -1  -3  20       18.17       25.19      3.43 o 
   0  -3  20       12.08       14.17      2.62 o 
   1  -3  20        7.58        6.71      1.72 o 
  -3  -2  20        0.23       -0.35      0.64 o 
  -2  -2  20       10.68       12.38      2.52 o 
  -1  -2  20       12.89       12.90      2.68 o 
   0  -2  20        0.17       -1.27      1.47 o 
   1  -2  20        5.37        4.68      1.70 o 
   2  -2  20        2.73        2.89      0.97 o 
   3  -2  20        0.51        0.70      0.72 o 
  -4  -1  20        8.59        8.03      1.56 o 
  -3  -1  20        7.72       13.81      2.45 o 
  -2  -1  20        2.44        2.91      1.48 o 
  -1  -1  20       46.98       52.18      5.06 o 
   0  -1  20       34.97       33.29      4.08 o 
   1  -1  20      110.28      108.28      4.80 o 
   2  -1  20       27.30       26.50      2.67 o 
   3  -1  20        1.68        1.32      0.86 o 
  -3   0  20       11.04        6.74      1.71 o 
  -2   0  20        2.70        1.69      1.33 o 
  -1   0  20       13.96       15.30      2.83 o 
   0   0  20        0.21        0.99      1.16 o 
   1   0  20      191.79      185.73      6.40 o 
   2   0  20       18.20       13.81      2.75 o 
   3   0  20        3.99        5.12      1.21 o 
   4   0  20        0.00       -0.67      0.67 o 
  -3   1  20       38.09       38.85      3.63 o 
  -2   1  20        1.17        1.81      1.18 o 
  -1   1  20        6.93        8.07      2.07 o 
   0   1  20       13.17       13.96      2.81 o 
   1   1  20       43.70       46.32      3.23 o 
   2   1  20        7.13        8.98      2.35 o 
   3   1  20        2.58        5.79      2.07 o 
   4   1  20        5.45        7.58      2.05 o 
  -3   2  20        0.00       -0.61      0.82 o 
  -2   2  20       11.81       10.45      2.14 o 
  -1   2  20       28.96       25.11      3.44 o 
   0   2  20        4.25        4.13      1.66 o 
   1   2  20        0.44        1.43      0.91 o 
   2   2  20        0.63        2.22      1.52 o 
   3   2  20       11.47       12.99      2.76 o 
   4   2  20        0.26        0.16      1.09 o 
   5   2  20        0.89        0.42      0.97 o 
  -2   3  20        3.15        5.44      1.56 o 
  -1   3  20        4.78        4.19      1.59 o 
   0   3  20        6.24        5.20      1.70 o 
   1   3  20        4.25        5.24      1.41 o 
   2   3  20        0.00        1.01      1.24 o 
   3   3  20        0.88        0.02      1.11 o 
   4   3  20        2.80        1.62      1.25 o 
   5   3  20        4.66        7.17      1.69 o 
  -1   4  20       10.38        9.07      1.75 o 
   0   4  20        5.07        4.25      1.42 o 
   1   4  20        0.06       -0.21      0.61 o 
   2   4  20        3.28        1.08      1.25 o 
   3   4  20        9.89        8.13      2.00 o 
   4   4  20        1.07        1.19      1.24 o 
   1   5  20        8.75       13.28      1.41 o 
   2   5  20        0.07        0.89      0.92 o 
   3   5  20        0.31        2.05      1.18 o 
  -2  -2  21        0.00       -0.03      0.87 o 
  -1  -2  21        0.03        2.85      1.20 o 
   0  -2  21       44.67       41.63      3.93 o 
   1  -2  21      105.24      112.93      5.70 o 
  -2  -1  21        3.97        7.18      1.82 o 
  -1  -1  21        9.25        9.08      2.10 o 
   0  -1  21        3.16        3.55      1.45 o 
   1  -1  21       56.81       48.30      4.09 o 
   2  -1  21        1.04        0.78      0.97 o 
  -2   0  21        0.03       -0.22      0.96 o 
  -1   0  21        4.28        2.68      1.32 o 
   0   0  21        4.68        2.66      1.41 o 
   1   0  21       19.24       15.31      5.26 o 
   2   0  21       34.31       31.93      3.52 o 
   3   0  21        0.33        0.88      0.97 o 
  -2   1  21       39.48       34.99      3.45 o 
  -1   1  21        0.65        0.42      0.91 o 
   0   1  21        8.48        7.08      1.86 o 
   1   1  21        0.49        0.11      0.62 o 
   2   1  21        1.23        0.58      1.03 o 
   3   1  21        5.42        6.76      1.87 o 
  -1   2  21        4.18        3.60      1.47 o 
   0   2  21        2.29        3.23      1.43 o 
   1   2  21        2.55        2.22      1.10 o 
   2   2  21        0.48        0.81      0.97 o 
   3   2  21        1.94        3.06      1.33 o 
   0   3  21        4.81        3.48      1.32 o 
   1   3  21        0.84       -0.05      0.56 o 
   2   3  21        0.72       -0.14      1.10 o 
   3   3  21        0.81       -0.65      0.94 o 
   1   4  21        0.70        1.34      0.59 o 
   2   4  21       10.22       14.74      2.26 o 
   0   0  22        2.62        2.45      1.11 o 
   1   0  22        0.79       -0.20      0.84 o 
   0   1  22        0.00       -0.51      0.81 o 
   1   1  22        0.28        0.83      0.69 o 
   1   2  22        2.07        1.62      0.83 o 
                                                 
